# Supplementary material for: PPM1G forms a PPP‐type phosphatase holoenzyme with B56δ that maintains adherens junction integrity
Source: EMBO Rep. 2019 Aug 21;20(10):e46965. doi: 10.15252/embr.201846965 (PMC6776900; doi:10.15252/embr.201846965)
Supplement: Supplementary file 3 — Dataset EV1 [file EMBR-20-e46965-s003.xlsx]

## Sheet: PPP regulatory list
Dataset EV1: List of high confident interactions (HCIs) associated with PP2A regulatory subunits derived after data filteration.
Bait	Prey	Spectral counts Expt 1IExpt 2	User Controls (SPC or Intensities)	CRAPOME Controls (SPC)	FCA	FCB	SAINT SCORE	iRef	IntAct	iRef-Evidence	intAct-Evidence
PPP2R2B	CCT2	153|192	10|0|0|19|23|0|19|4|2|4|0	0|0|0|0|0|0|0|0|0|0|0|0|0|0|0|0|0|0|0|0|0|0|0|0|0|0|0|0|0|0	10.2215	5.37209	1	1	1	|| pubmed:19156129 || || || || || || || ||	|| pubmed:19156129 || || || || || || || ||
PPP2R2B	CCT3	132|118	10|0|0|16|7|0|8|0|3|0|0	0|0|0|1|0|0|0|1|0|0|0|0|0|0|0|0|0|0|0|0|0|0|0|0|0|0|0|0|0|0	12.5418	6.206	1	1	1	|| pubmed:19156129 || || || || || || || ||	|| pubmed:19156129 || || || || || || || ||
PPP2R2B	CCT4	122|80	7|0|0|12|3|0|0|0|0|0|0	0|0|0|0|1|1|0|0|0|0|0|0|0|0|0|0|0|0|0|0|0|0|0|0|0|0|0|0|0|0	19.6451	7.23257	1	1	1	|| pubmed:19156129 || || || || || || || ||	|| pubmed:19156129 || || || || || || || ||
PPP2R2B	CCT5	87|90	6|0|0|14|4|0|7|1|3|1|1	0|0|0|0|1|1|0|0|0|0|0|0|0|0|0|0|1|0|0|0|0|0|0|0|0|0|0|0|0|0	10.0814	5.06139	1	1	1	|| pubmed:19156129 || || || || || || || ||	|| pubmed:19156129 || || || || || || || ||
PPP2R2B	CCT6A	59|67	5|0|0|7|2|0|7|0|1|0|0	0|0|0|0|0|0|0|0|0|0|0|0|0|0|0|0|0|0|0|0|0|0|0|0|0|0|0|0|0|0	11.082	5.39917	1	1	1	|| pubmed:19156129 || || || || || || || ||	|| pubmed:19156129 || || || || || || || ||
PPP2R2B	CCT7	115|81	8|0|0|7|1|0|8|0|1|0|0	0|0|0|0|0|0|0|0|0|0|0|0|0|0|0|0|0|0|0|0|0|0|0|0|0|0|0|0|0|0	15.2905	7.69283	1	1	1	|| pubmed:19156129 || || || || || || || ||	|| pubmed:19156129 || || || || || || || ||
PPP2R2B	CCT8	192|145	8|0|0|13|5|2|12|0|0|0|0	0|0|0|0|0|0|0|0|0|0|0|0|0|0|0|0|0|0|0|0|0|0|0|0|0|0|0|0|0|0	18.2617	9.10297	1	1	1	|| pubmed:19156129 || || || || || || || ||	|| pubmed:19156129 || || || || || || || ||
PPP2R2B	HSPD1	193|71	14|0|0|8|6|4|7|2|4|2|0	0|0|0|0|0|0|0|0|0|0|0|0|0|0|0|0|0|0|0|0|0|0|0|0|0|0|0|0|0|0	9.75084	5.66384	1	0	1	na	|| pubmed:19156129 || || || || || || || ||
PPP2R2B	OGT	8|1	0|0|0|0|0|0|0|0|0|0|0	0|0|0|0|0|0|0|0|0|0|0|0|0|0|0|0|0|0|0|0|0|0|0|0|0|0|0|0|0|0	2.66982	1.72414	0.9	0	1	na	|| pubmed:19156129 || || || || || || || ||
PPP2R2B	PPME1	11|10	0|0|0|0|0|0|0|0|0|0|0	0|0|0|0|0|0|0|0|0|0|0|0|0|0|0|0|0|0|0|0|0|0|0|0|0|0|0|0|0|0	5.81218	3.27241	1	0	1	na	|| pubmed:28330616 || || || || || || || ||
PPP2R2B	PPP2CA	168|64	1|0|0|0|0|0|0|2|0|2|0	0|0|0|0|0|0|0|0|0|0|0|0|0|0|0|0|0|0|0|0|0|0|0|0|0|0|0|0|0|0	33.1328	16.1085	1	1	1	|| pubmed:19156129|pubmed:23135275 || || || || || || || ||	|| pubmed:19156129|pubmed:23135275 || || || || || || || ||
PPP2R2B	PPP2R1B	11|40	0|0|0|0|0|0|0|0|0|0|0	0|0|0|0|0|0|0|0|0|0|0|0|0|0|0|0|0|0|0|0|0|0|0|0|0|0|0|0|0|0	14.5641	5.86341	1	1	1	|| pubmed:19156129 || || || || || || || ||	|| pubmed:19156129 || || || || || || || ||
PPP2R2B	PPP2R2A	10|34	4|0|0|0|6|0|0|4|0|4|0	0|0|0|0|0|0|0|0|0|0|0|0|0|0|0|0|0|0|0|0|0|0|0|0|0|0|0|0|0|0	4.74157	2.03269	0.96	0	1	na	|| pubmed:28330616 || || || || || || || ||
PPP2R2B	PPP4C	7|1	0|0|0|0|0|0|0|0|0|0|0	0|0|0|0|0|0|0|0|0|0|0|0|0|0|0|0|0|0|0|0|0|0|0|0|0|0|0|0|0|0	2.49756	1.66165	0.9	1	1	|| pubmed:19156129 || || || || || || || ||	|| pubmed:19156129 || || || || || || || ||
PPP2R2B	PRDX4	8|4	4|0|0|2|1|0|0|0|0|0|0	0|0|0|0|0|0|0|0|0|0|0|0|0|0|0|0|0|0|0|0|0|0|0|0|0|0|0|0|0|0	2.51994	1.59587	0.9	0	1	na	|| pubmed:19156129 || || || || || || || ||
PPP2R2B	SIK2	13|6	0|0|0|0|0|0|0|0|0|0|0	0|0|0|0|0|0|0|0|0|0|0|0|0|0|0|0|0|0|0|0|0|0|0|0|0|0|0|0|0|0	4.98978	2.90492	1	0	1	na	|| pubmed:19156129 || || || || || || || ||
PPP2R2B	SKA3	15|29	0|0|0|0|0|0|0|0|0|0|0	0|0|0|0|0|0|0|0|0|0|0|0|0|0|0|0|0|0|0|0|0|0|0|0|0|0|0|0|0|0	12.0441	5.63293	1	1	1	|| pubmed:19156129 || || || || || || || ||	|| pubmed:19156129 || || || || || || || ||
PPP2R2B	SKIV2L2	6|8	0|0|0|1|0|0|0|0|0|0|3	0|0|0|0|0|0|0|0|0|0|0|0|0|0|0|0|0|0|0|0|0|0|0|0|0|0|0|0|0|0	3.5424	2.07623	0.99	1	1	|| pubmed:19156129 || || || || || || || ||	|| pubmed:19156129 || || || || || || || ||
PPP2R2B	TCP1	119|93	18|0|0|15|10|0|11|4|4|4|2	0|0|0|1|0|1|0|0|0|0|0|0|0|0|0|0|0|0|0|0|0|0|0|0|0|0|0|0|0|0	7.16399	4.19475	1	1	1	|| pubmed:19156129 || || || || || || || ||	|| pubmed:19156129 || || || || || || || ||
PPP2R2B	ZCCHC8	5|4	0|0|0|1|0|0|0|0|0|0|1	0|0|0|0|0|0|0|0|0|0|0|0|0|0|0|0|0|0|0|0|0|0|0|0|0|0|0|0|0|0	2.71822	1.77361	1	1	1	|| pubmed:19156129 || || || || || || || ||	|| pubmed:19156129 || || || || || || || ||
PPP2R2B	CCT6B	14|4	1|0|0|0|0|0|0|0|0|0|0	0|0|0|0|0|0|0|0|0|0|0|0|0|0|0|0|0|0|0|0|0|0|0|0|0|0|0|0|0|0	4.36936	2.53418	1	0	0	na	na
PPP2R2B	REPIN1	1|13	0|0|0|0|0|0|0|0|0|0|0	0|0|0|0|0|0|0|0|0|0|0|0|0|0|0|0|0|0|0|0|0|0|0|0|0|0|0|0|0|0	4.96477	2.32516	0.9	0	0	na	na
PPP2R2B	RPLP0P6	8|5	2|0|0|1|0|0|0|0|0|0|0	0|0|0|0|0|0|0|0|0|0|0|0|0|0|0|0|0|0|0|0|0|0|0|0|0|0|0|0|0|0	3.33517	2.06307	1	0	0	na	na
PPP2R2B	STIP1	37|13	5|0|0|1|8|0|0|0|0|0|0	0|0|0|0|0|0|0|0|0|0|0|0|0|0|0|0|0|0|0|0|0|0|0|0|0|0|0|0|0|0	5.21275	2.74141	0.98	0	0	na	na
PPP2R2B	STUB1	15|23	9|0|0|28|1|0|0|0|0|0|0	0|0|0|0|0|0|0|0|0|0|0|0|0|0|0|0|0|0|0|0|0|0|0|0|0|0|0|0|0|0	3.35693	1.70557	0.9	0	0	na	na
PPP2R2B	UBR5	16|6	0|0|0|4|0|0|0|0|0|0|0	0|0|0|0|0|0|0|0|0|0|0|0|0|0|0|0|0|0|0|0|0|0|0|0|0|0|0|0|0|0	4.51915	2.58358	0.98	0	0	na	na
PPP2R2B	USP47	11|1	0|0|0|0|0|0|0|0|0|0|0	0|0|0|0|0|0|0|0|0|0|0|0|0|0|0|0|0|0|0|0|0|0|0|0|0|0|0|0|0|0	3.1866	1.89932	0.9	0	0	na	na
PPP2R2D	CCT2	33|95	10|0|0|19|23|0|19|4|2|4|0	0|0|0|0|0|0|0|0|0|0|0|0|0|0|0|0|0|0|0|0|0|0|0|0|0|0|0|0|0|0	4.63319	2.59654	0.95	1	1	|| pubmed:19156129 || || || || || || || ||	|| pubmed:19156129 || || || || || || || ||
PPP2R2D	CCT3	15|72	10|0|0|16|7|0|8|0|3|0|0	0|0|0|1|0|0|0|1|0|0|0|0|0|0|0|0|0|0|0|0|0|0|0|0|0|0|0|0|0|0	4.79255	2.48684	0.83	1	1	|| pubmed:19156129 || || || || || || || ||	|| pubmed:19156129 || || || || || || || ||
PPP2R2D	CCT4	18|53	7|0|0|12|3|0|0|0|0|0|0	0|0|0|0|1|1|0|0|0|0|0|0|0|0|0|0|0|0|0|0|0|0|0|0|0|0|0|0|0|0	9.20504	3.43522	0.99	1	1	|| pubmed:19156129 || || || || || || || ||	|| pubmed:19156129 || || || || || || || ||
PPP2R2D	CCT5	20|68	6|0|0|14|4|0|7|1|3|1|1	0|0|0|0|1|1|0|0|0|0|0|0|0|0|0|0|1|0|0|0|0|0|0|0|0|0|0|0|0|0	5.94857	3.13005	0.98	1	1	|| pubmed:19156129 || || || || || || || ||	|| pubmed:19156129 || || || || || || || ||
PPP2R2D	CCT6A	14|36	5|0|0|7|2|0|7|0|1|0|0	0|0|0|0|0|0|0|0|0|0|0|0|0|0|0|0|0|0|0|0|0|0|0|0|0|0|0|0|0|0	5.75044	2.9532	0.98	1	1	|| pubmed:19156129 || || || || || || || ||	|| pubmed:19156129 || || || || || || || ||
PPP2R2D	CCT6B	3|19	1|0|0|0|0|0|0|0|0|0|0	0|0|0|0|0|0|0|0|0|0|0|0|0|0|0|0|0|0|0|0|0|0|0|0|0|0|0|0|0|0	5.6914	3.2022	1	1	1	|| pubmed:19156129 || || || || || || || ||	|| pubmed:19156129 || || || || || || || ||
PPP2R2D	CCT7	22|74	8|0|0|7|1|0|8|0|1|0|0	0|0|0|0|0|0|0|0|0|0|0|0|0|0|0|0|0|0|0|0|0|0|0|0|0|0|0|0|0|0	9.35625	4.76697	0.99	1	1	|| pubmed:19156129 || || || || || || || ||	|| pubmed:19156129 || || || || || || || ||
PPP2R2D	CCT8	25|119	8|0|0|13|5|2|12|0|0|0|0	0|0|0|0|0|0|0|0|0|0|0|0|0|0|0|0|0|0|0|0|0|0|0|0|0|0|0|0|0|0	8.66029	4.40919	0.99	1	1	|| pubmed:19156129 || || || || || || || ||	|| pubmed:19156129 || || || || || || || ||
PPP2R2D	CDCA4	2|2	0|0|0|0|0|0|0|0|0|0|0	0|0|0|0|0|0|0|0|0|0|0|0|0|0|0|0|0|0|0|0|0|0|0|0|0|0|0|0|0|0	2.64248	1.72016	0.98	1	1	|| pubmed:28514442 || || || || || || || ||	|| pubmed:28514442 || || || || || || || ||
PPP2R2D	FAM122A	7|12	0|0|0|0|0|0|0|0|0|0|0	0|0|0|0|0|0|0|0|0|0|0|0|0|0|0|0|0|0|0|0|0|0|0|0|0|0|0|0|0|0	7.52999	3.91211	1	1	1	|| pubmed:28514442|pubmed:26186194|pubmed:26496610 || || || || || || || ||	|| pubmed:28514442|pubmed:26186194|pubmed:26496610 || || || || || || || ||
PPP2R2D	FAM122B	1|9	0|0|0|0|0|0|0|0|0|0|0	0|0|0|0|0|0|0|0|0|0|0|0|0|0|0|0|0|0|0|0|0|0|0|0|0|0|0|0|0|0	3.07134	1.96188	0.92	1	1	|| pubmed:26496610 || || || || || || || ||	|| pubmed:26496610 || || || || || || || ||
PPP2R2D	PPME1	12|14	0|0|0|0|0|0|0|0|0|0|0	0|0|0|0|0|0|0|0|0|0|0|0|0|0|0|0|0|0|0|0|0|0|0|0|0|0|0|0|0|0	11.1674	5.1801	1	1	1	|| pubmed:28514442|pubmed:26186194|pubmed:19156129 || || || || || || || ||	|| pubmed:28514442|pubmed:26186194|pubmed:19156129 || || || || || || || ||
PPP2R2D	PPP2CA	40|1	1|0|0|0|0|0|0|2|0|2|0	0|0|0|0|0|0|0|0|0|0|0|0|0|0|0|0|0|0|0|0|0|0|0|0|0|0|0|0|0|0	18.9179	3.81343	0.69	1	1	|| pubmed:18782753|pubmed:20220139|pubmed:26344197|pubmed:28514442|pubmed:23135275|pubmed:27880917|pubmed:19156129|pubmed:26496610 || || || || || || || ||	|| pubmed:18782753|pubmed:20220139|pubmed:26344197|pubmed:28514442|pubmed:23135275|pubmed:27880917|pubmed:19156129|pubmed:26496610 || || || || || || || ||
PPP2R2D	PPP2CB	2|1	0|0|0|0|0|0|0|0|0|0|0	0|0|0|0|0|0|0|0|0|0|0|0|0|0|0|0|0|0|0|0|0|0|0|0|0|0|0|0|0|0	2.48622	1.61791	0.91	1	1	|| pubmed:26344197|pubmed:28514442|pubmed:27880917|pubmed:26186194|pubmed:19156129|pubmed:26496610 || || || || || || || ||	|| pubmed:26344197|pubmed:28514442|pubmed:27880917|pubmed:26186194|pubmed:19156129|pubmed:26496610 || || || || || || || ||
PPP2R2D	PPP2R1A	82|248	0|0|0|3|1|0|0|4|0|4|0	0|0|0|0|0|0|0|0|0|0|0|0|0|0|0|0|0|0|0|0|0|0|0|0|0|0|0|0|0|0	44.7167	21.8677	1	1	1	|| pubmed:18782753|pubmed:20220139|pubmed:26344197|pubmed:28514442|pubmed:20360068|pubmed:19156129|pubmed:26496610 || || || || || || || ||	|| pubmed:18782753|pubmed:20220139|pubmed:26344197|pubmed:28514442|pubmed:20360068|pubmed:19156129|pubmed:26496610 || || || || || || || ||
PPP2R2D	PPP2R1B	25|2	0|0|0|0|0|0|0|0|0|0|0	0|0|0|0|0|0|0|0|0|0|0|0|0|0|0|0|0|0|0|0|0|0|0|0|0|0|0|0|0|0	17.9369	4.69447	0.99	1	1	|| pubmed:28514442|pubmed:19156129|pubmed:26496610 || || || || || || || ||	|| pubmed:28514442|pubmed:19156129|pubmed:26496610 || || || || || || || ||
PPP2R2D	PPP2R2A	46|25	4|0|0|0|6|0|0|4|0|4|0	0|0|0|0|0|0|0|0|0|0|0|0|0|0|0|0|0|0|0|0|0|0|0|0|0|0|0|0|0|0	13.3137	4.61982	1	1	1	|| pubmed:28514442|pubmed:19156129|pubmed:26496610 || || || || || || || ||	|| pubmed:28514442|pubmed:19156129|pubmed:26496610 || || || || || || || ||
PPP2R2D	PPP4C	5|7	0|0|0|0|0|0|0|0|0|0|0	0|0|0|0|0|0|0|0|0|0|0|0|0|0|0|0|0|0|0|0|0|0|0|0|0|0|0|0|0|0	5.41872	2.93081	1	1	1	|| pubmed:28514442|pubmed:19156129 || || || || || || || ||	|| pubmed:28514442|pubmed:19156129 || || || || || || || ||
PPP2R2D	SKA3	4|15	0|0|0|0|0|0|0|0|0|0|0	0|0|0|0|0|0|0|0|0|0|0|0|0|0|0|0|0|0|0|0|0|0|0|0|0|0|0|0|0|0	6.00384	3.39756	1	1	1	|| pubmed:28514442|pubmed:19156129 || || || || || || || ||	|| pubmed:28514442|pubmed:19156129 || || || || || || || ||
PPP2R2D	UNG	4|3	0|0|0|0|0|0|0|0|0|0|0	0|0|0|0|0|0|0|0|0|0|0|0|0|0|0|0|0|0|0|0|0|0|0|0|0|0|0|0|0|0	4.12869	2.26952	1	1	1	|| pubmed:26496610 || || || || || || || ||	|| pubmed:26496610 || || || || || || || ||
PPP2R2D	WDR61	3|2	2|0|0|1|0|0|0|0|0|0|0	0|0|0|0|0|0|0|0|0|0|0|0|0|0|0|0|0|0|0|0|0|0|0|0|0|0|0|0|0|0	2.87508	1.70093	0.89	0	1	na	|| pubmed:28330616 || || || || || || || ||
PPP2R2D	CNN3	2|4	0|0|0|0|0|0|0|0|0|0|0	0|0|0|0|0|0|0|0|0|0|0|0|0|0|0|0|0|0|0|0|0|0|0|0|0|0|0|0|0|0	2.955	1.90831	0.99	0	0	na	na
PPP2R2D	CTTN	2|9	2|0|0|0|0|0|0|0|0|0|0	0|0|0|0|0|0|0|0|0|0|0|0|0|0|0|0|0|0|0|0|0|0|0|0|0|0|0|0|0|0	3.40978	2.11801	0.95	0	0	na	na
PPP2R2D	DPYSL2	2|11	3|0|0|0|0|0|0|0|0|0|0	0|0|0|0|0|0|0|0|0|0|0|0|0|0|0|0|0|0|0|0|0|0|0|0|0|0|0|0|0|0	3.54029	2.1583	0.93	0	0	na	na
PPP2R2D	EEF1B2	2|3	2|0|0|0|0|0|0|0|0|0|0	0|0|0|0|0|0|0|0|0|0|0|0|0|0|0|0|0|0|0|0|0|0|0|0|0|0|0|0|0|0	2.55415	1.66377	0.93	0	0	na	na
PPP2R2D	HSPD1	33|18	14|0|0|8|6|4|7|2|4|2|0	0|0|0|0|0|0|0|0|0|0|0|0|0|0|0|0|0|0|0|0|0|0|0|0|0|0|0|0|0|0	4.56978	1.95206	0.95	0	0	na	na
PPP2R2D	PFDN1	1|5	0|0|0|0|0|0|0|0|0|0|0	0|0|0|0|0|0|0|0|0|0|0|0|0|0|0|0|0|0|0|0|0|0|0|0|0|0|0|0|0|0	2.44629	1.69304	0.92	0	0	na	na
PPP2R2D	PFDN2	2|4	0|0|0|0|0|0|0|0|0|0|0	0|0|0|0|0|0|0|0|0|0|0|0|0|0|0|0|0|0|0|0|0|0|0|0|0|0|0|0|0|0	2.955	1.90831	0.99	0	0	na	na
PPP2R2D	PFDN5	2|3	0|0|0|0|0|0|0|0|0|0|0	0|0|0|0|0|0|0|0|0|0|0|0|0|0|0|0|0|0|0|0|0|0|0|0|0|0|0|0|0|0	2.79874	1.81667	0.99	0	0	na	na
PPP2R2D	PRDX4	7|4	4|0|0|2|1|0|0|0|0|0|0	0|0|0|0|0|0|0|0|0|0|0|0|0|0|0|0|0|0|0|0|0|0|0|0|0|0|0|0|0|0	4.46401	2.12706	0.92	0	0	na	na
PPP2R2D	PSMB5	2|1	0|0|0|0|0|0|0|0|0|0|0	0|0|0|0|0|0|0|0|0|0|0|0|0|0|0|0|0|0|0|0|0|0|0|0|0|0|0|0|0|0	2.48622	1.61791	0.91	0	0	na	na
PPP2R2D	SIK2	1|12	0|0|0|0|0|0|0|0|0|0|0	0|0|0|0|0|0|0|0|0|0|0|0|0|0|0|0|0|0|0|0|0|0|0|0|0|0|0|0|0|0	3.54013	2.14148	0.92	0	0	na	na
PPP2R2D	SMAP	1|5	0|0|0|0|0|0|0|0|0|0|0	0|0|0|0|0|0|0|0|0|0|0|0|0|0|0|0|0|0|0|0|0|0|0|0|0|0|0|0|0|0	2.44629	1.69304	0.92	0	0	na	na
PPP2R2D	TSEN15	1|3	0|0|0|0|0|0|0|0|0|0|0	0|0|0|0|0|0|0|0|0|0|0|0|0|0|0|0|0|0|0|0|0|0|0|0|0|0|0|0|0|0	2.13376	1.54113	0.92	0	0	na	na
PPP2R2D	TSEN34	5|3	0|0|0|0|0|0|0|0|0|0|0	0|0|0|0|0|0|0|0|0|0|0|0|0|0|0|0|0|0|0|0|0|0|0|0|0|0|0|0|0|0	4.79367	2.46494	1	0	0	na	na
PPP2R2D	USP47	8|18	0|0|0|0|0|0|0|0|0|0|0	0|0|0|0|0|0|0|0|0|0|0|0|0|0|0|0|0|0|0|0|0|0|0|0|0|0|0|0|0|0	9.13254	4.75227	1	0	0	na	na
PPP2R2D	VBP1	4|4	0|0|0|0|0|0|0|0|0|0|0	0|0|0|0|0|0|0|0|0|0|0|0|0|0|0|0|0|0|0|0|0|0|0|0|0|0|0|0|0|0	4.28496	2.384	1	0	0	na	na
PPP2R3A	LIMD1	7|28	0|0|0|0|0|0|0|0|0|0|0	0|0|0|0|0|0|0|0|0|0|0|0|0|0|0|0|0|0|0|0|0|0|0|0|0|0|0|0|0|0	23.0184	11.2992	1	1	1	|| pubmed:28514442|pubmed:26496610 || || || || || || || ||	|| pubmed:28514442|pubmed:26496610 || || || || || || || ||
PPP2R3A	LPP	19|31	0|0|0|0|0|0|0|0|0|0|0	0|0|0|0|0|0|0|0|0|0|0|0|0|0|0|0|0|0|0|0|0|0|0|0|0|0|0|0|0|0	38.9431	18.8302	1	1	1	|| pubmed:28514442|pubmed:26496610 || || || || || || || ||	|| pubmed:28514442|pubmed:26496610 || || || || || || || ||
PPP2R3A	PPP2CA	16|25	1|0|0|0|0|0|0|2|0|2|0	0|0|0|0|0|0|0|0|0|0|0|0|0|0|0|0|0|0|0|0|0|0|0|0|0|0|0|0|0|0	22.0946	10.8414	1	1	1	|| pubmed:10629059|pubmed:28514442|pubmed:26496610 || || || || || || || ||	|| pubmed:10629059|pubmed:28514442|pubmed:26496610 || || || || || || || ||
PPP2R3A	PPP2R1A	34|90	0|0|0|3|1|0|0|4|0|4|0	0|0|0|0|0|0|0|0|0|0|0|0|0|0|0|0|0|0|0|0|0|0|0|0|0|0|0|0|0|0	40.6185	20.1548	1	1	1	|| pubmed:28514442|pubmed:26496610 || || || || || || || ||	|| pubmed:28514442|pubmed:26496610 || || || || || || || ||
PPP2R3A	PPP2R1B	9|1	0|0|0|0|0|0|0|0|0|0|0	0|0|0|0|0|0|0|0|0|0|0|0|0|0|0|0|0|0|0|0|0|0|0|0|0|0|0|0|0|0	12.3373	4.08975	0.86	1	1	|| pubmed:28514442|pubmed:26496610 || || || || || || || ||	|| pubmed:28514442|pubmed:26496610 || || || || || || || ||
PPP2R3A	WTIP	1|7	0|0|0|0|0|0|0|0|0|0|0	0|0|0|0|0|0|0|0|0|0|0|0|0|0|0|0|0|0|0|0|0|0|0|0|0|0|0|0|0|0	5.60024	3.0305	0.86	1	1	|| pubmed:28514442 || || || || || || || ||	|| pubmed:28514442 || || || || || || || ||
PPP2R3A	AJUBA	4|12	0|0|0|0|0|0|0|0|0|0|0	0|0|0|0|0|0|0|0|0|0|0|0|0|0|0|0|0|0|0|0|0|0|0|0|0|0|0|0|0|0	11.6423	6.08767	1	0	0	na	na
PPP2R3A	KANK2	2|14	0|0|0|2|0|0|0|0|0|0|0	0|0|0|0|0|0|0|0|0|0|0|0|0|0|0|0|0|0|0|0|0|0|0|0|0|0|0|0|0|0	9.19585	4.51708	0.9	0	0	na	na
PPP2R3A	PHLPP2	25|24	0|0|0|0|0|0|0|0|0|0|0	0|0|0|0|0|0|0|0|0|0|0|0|0|0|0|0|0|0|0|0|0|0|0|0|0|0|0|0|0|0	42.7836	19.0836	1	0	0	na	na
PPP2R3A	PPME1	4|7	0|0|0|0|0|0|0|0|0|0|0	0|0|0|0|0|0|0|0|0|0|0|0|0|0|0|0|0|0|0|0|0|0|0|0|0|0|0|0|0|0	9.21771	4.89525	1	0	0	na	na
PPP2R3A	PSMA4	1|2	1|0|0|0|0|0|0|0|0|0|0	0|0|0|0|0|0|0|0|0|0|0|0|0|0|0|0|0|0|0|0|0|0|0|0|0|0|0|0|0|0	3.03055	1.95113	0.83	0	0	na	na
PPP2R3A	RFC3	1|6	0|0|0|1|0|0|0|0|0|0|0	0|0|0|0|0|0|0|0|0|0|0|0|0|0|0|0|0|0|0|0|0|0|0|0|0|0|0|0|0|0	4.85037	2.71763	0.84	0	0	na	na
PPP2R3A	RFC4	3|11	0|0|0|0|0|0|1|0|0|0|4	0|0|0|0|0|0|0|0|0|0|0|0|0|0|0|0|0|0|0|0|0|0|0|0|0|0|0|0|0|0	7.45247	3.95724	0.87	0	0	na	na
PPP2R3A	WDR48	5|3	0|0|0|3|0|0|0|0|0|0|0	0|0|0|0|0|0|0|0|0|0|0|0|0|0|0|0|0|0|0|0|0|0|0|0|0|0|0|0|0|0	7.28935	3.48431	0.91	0	0	na	na
PPP2R3B	PPP2CA	19|40	1|0|0|0|0|0|0|2|0|2|0	0|0|0|0|0|0|0|0|0|0|0|0|0|0|0|0|0|0|0|0|0|0|0|0|0|0|0|0|0|0	22.4561	10.2248	1	1	1	|| pubmed:10629059|pubmed:18782753|pubmed:27880917 || || || || || || || ||	|| pubmed:10629059|pubmed:18782753|pubmed:27880917 || || || || || || || ||
PPP2R3B	PPP2R1A	31|88	0|0|0|3|1|0|0|4|0|4|0	0|0|0|0|0|0|0|0|0|0|0|0|0|0|0|0|0|0|0|0|0|0|0|0|0|0|0|0|0|0	27.5694	13.0865	1	1	1	|| pubmed:12370081|pubmed:18782753|pubmed:26496610 || || || || || || || ||	|| pubmed:12370081|pubmed:18782753|pubmed:26496610 || || || || || || || ||
PPP2R3B	PPP2R1B	10|1	0|0|0|0|0|0|0|0|0|0|0	0|0|0|0|0|0|0|0|0|0|0|0|0|0|0|0|0|0|0|0|0|0|0|0|0|0|0|0|0|0	13.4002	3.92028	0.92	1	1	|| pubmed:12370081 || || || || || || || ||	|| pubmed:12370081 || || || || || || || ||
PPP2R3B	ALDH3A2	2|4	1|0|0|0|0|0|0|0|0|0|0	0|0|0|0|0|0|0|0|0|0|0|0|0|0|0|0|0|0|0|0|0|0|0|0|0|0|0|0|0|0	4.11921	2.37246	0.99	0	0	na	na
PPP2R3B	ARL1	1|3	1|0|0|2|0|0|0|0|0|0|0	0|0|0|0|0|0|0|0|0|0|0|0|0|0|0|0|0|0|0|0|0|0|0|0|0|0|0|0|0|0	2.48747	1.63569	0.74	0	0	na	na
PPP2R3B	GNAI3	2|1	0|0|0|0|0|0|0|0|0|0|0	0|0|0|0|0|0|0|0|0|0|0|0|0|0|0|0|0|0|0|0|0|0|0|0|0|0|0|0|0|0	3.65612	2.01065	0.91	0	0	na	na
PPP2R3B	LRPPRC	4|16	0|0|0|0|0|0|0|0|0|0|1	0|0|0|0|0|0|0|0|0|0|0|0|0|0|0|0|0|0|0|0|0|0|0|0|0|0|0|0|0|0	8.86684	4.7166	1	0	0	na	na
PPP2R3B	PSMA4	1|3	1|0|0|0|0|0|0|0|0|0|0	0|0|0|0|0|0|0|0|0|0|0|0|0|0|0|0|0|0|0|0|0|0|0|0|0|0|0|0|0|0	2.74681	1.79964	0.9	0	0	na	na
PPP2R3B	PYGB	1|3	0|0|0|0|0|0|0|0|0|0|0	0|0|0|0|0|0|0|0|0|0|0|0|0|0|0|0|0|0|0|0|0|0|0|0|0|0|0|0|0|0	2.87833	1.88234	0.92	0	0	na	na
PPP2R3B	SLC25A22	2|7	2|0|0|3|0|0|0|0|0|0|0	0|0|0|0|0|0|0|0|0|0|0|0|0|0|0|0|0|0|0|0|0|0|0|0|0|0|0|0|0|0	3.95096	2.30254	0.85	0	0	na	na
PPP2R3B	SLC27A4	7|27	4|0|0|2|1|0|0|0|0|0|0	0|0|0|0|0|0|0|0|0|0|0|0|0|0|0|0|0|0|0|0|0|0|0|0|0|0|0|0|0|0	10.996	5.64254	0.99	0	0	na	na
PPP2R3B	SLC3A2	4|8	0|0|0|0|0|0|0|0|0|0|0	0|0|0|0|0|0|0|0|0|0|0|0|0|0|0|0|0|0|0|0|0|0|0|0|0|0|0|0|0|0	7.63288	3.90713	1	0	0	na	na
PPP2R3B	SSBP1	2|2	0|0|0|0|0|0|0|0|0|0|0	0|0|0|0|0|0|0|0|0|0|0|0|0|0|0|0|0|0|0|0|0|0|0|0|0|0|0|0|0|0	3.87623	2.17892	0.98	0	0	na	na
PPP2R3B	SSR4	2|3	2|0|0|1|0|0|0|0|1|0|0	0|0|0|0|0|0|0|0|0|0|0|0|0|0|0|0|0|0|0|0|0|0|0|0|0|0|0|0|0|0	2.91711	1.68243	0.82	0	0	na	na
PPP2R3B	TMEM33	2|6	2|0|0|2|2|0|0|1|0|1|0	0|0|0|0|0|0|0|0|0|0|0|0|0|0|0|0|0|0|0|0|0|0|0|0|0|0|0|0|0|0	2.92419	1.71788	0.7	0	0	na	na
PPP2R5A	PPP2CA	71|66	1|0|0|0|0|0|0|2|0|2|0	0|0|0|0|0|0|0|0|0|0|0|0|0|0|0|0|0|0|0|0|0|0|0|0|0|0|0|0|0|0	35.0426	16.151	1	1	1	|| pubmed:18782753|pubmed:8703017|pubmed:20220139|pubmed:26344197|pubmed:27880917|pubmed:26811472|pubmed:26496610 || || || || || || || ||	|| pubmed:18782753|pubmed:8703017|pubmed:20220139|pubmed:26344197|pubmed:27880917|pubmed:26811472|pubmed:26496610 || || || || || || || ||
PPP2R5A	PPP2R1A	107|160	0|0|0|3|1|0|0|4|0|4|0	0|0|0|0|0|0|0|0|0|0|0|0|0|0|0|0|0|0|0|0|0|0|0|0|0|0|0|0|0|0	43.2371	21.156	1	1	1	|| pubmed:12370081|pubmed:18782753|pubmed:20220139|pubmed:26344197|pubmed:20360068|pubmed:26496610 || || || || || || || ||	|| pubmed:12370081|pubmed:18782753|pubmed:20220139|pubmed:26344197|pubmed:20360068|pubmed:26496610 || || || || || || || ||
PPP2R5A	PPP2R1B	18|2	0|0|0|0|0|0|0|0|0|0|0	0|0|0|0|0|0|0|0|0|0|0|0|0|0|0|0|0|0|0|0|0|0|0|0|0|0|0|0|0|0	10.3279	3.71154	0.99	1	1	|| pubmed:12370081|pubmed:18782753|pubmed:8703017 || || || || || || || ||	|| pubmed:12370081|pubmed:18782753|pubmed:8703017 || || || || || || || ||
PPP2R5A	ALDH3A2	1|6	1|0|0|0|0|0|0|0|0|0|0	0|0|0|0|0|0|0|0|0|0|0|0|0|0|0|0|0|0|0|0|0|0|0|0|0|0|0|0|0|0	2.76594	1.77817	0.92	0	0	na	na
PPP2R5A	APOD	4|5	0|1|0|0|0|0|0|0|0|0|0	0|0|0|0|0|0|0|0|0|0|0|0|0|0|0|0|0|0|0|0|0|0|0|0|0|0|0|0|0|0	2.55846	1.55488	1	0	0	na	na
PPP2R5A	ATP2A2	3|6	4|0|0|0|1|0|0|0|0|0|0	0|0|0|0|0|0|0|0|0|0|0|0|0|0|0|0|0|0|0|0|0|0|0|0|0|0|0|0|0|0	2.99239	1.85368	0.93	0	0	na	na
PPP2R5A	ATP2B1	3|1	3|0|0|0|0|0|0|0|0|0|0	0|0|0|0|0|0|0|0|0|0|0|0|0|0|0|0|0|0|0|0|0|0|0|0|0|0|0|0|0|0	2.37039	1.51217	0.82	0	0	na	na
PPP2R5A	ATP5B	19|14	4|0|1|5|2|3|3|1|5|1|1	0|0|0|0|0|0|0|0|0|0|0|0|0|0|0|0|0|0|0|0|0|0|0|0|0|0|0|0|0|0	3.16227	1.8213	1	0	0	na	na
PPP2R5A	CCDC47	2|4	0|0|0|0|0|0|0|0|0|0|0	0|0|0|0|0|0|0|0|0|0|0|0|0|0|0|0|0|0|0|0|0|0|0|0|0|0|0|0|0|0	2.92182	1.922	0.99	0	0	na	na
PPP2R5A	CKAP4	24|50	0|0|0|2|0|0|3|0|0|0|10	0|0|0|0|0|0|0|0|0|0|0|0|0|0|0|0|0|0|0|0|0|0|0|0|0|0|0|0|0|0	12.2874	6.2828	1	0	0	na	na
PPP2R5A	DGKE	2|2	0|0|0|0|0|0|0|0|0|0|0	0|0|0|0|0|0|0|0|0|0|0|0|0|0|0|0|0|0|0|0|0|0|0|0|0|0|0|0|0|0	2.45308	1.67909	0.98	0	0	na	na
PPP2R5A	ERGIC2	6|4	0|0|0|0|0|0|0|0|0|0|0	0|0|0|0|0|0|0|0|0|0|0|0|0|0|0|0|0|0|0|0|0|0|0|0|0|0|0|0|0|0	4.89051	2.69869	1	0	0	na	na
PPP2R5A	ERGIC3	11|10	0|0|0|0|0|0|0|0|0|0|0	0|0|0|0|0|0|0|0|0|0|0|0|0|0|0|0|0|0|0|0|0|0|0|0|0|0|0|0|0|0	8.75759	4.48659	1	0	0	na	na
PPP2R5A	ESYT2	2|11	7|0|0|0|0|0|0|0|0|0|0	0|0|0|0|0|0|0|0|0|0|0|0|0|0|0|0|0|0|0|0|0|0|0|0|0|0|0|0|0|0	3.41708	1.96661	0.87	0	0	na	na
PPP2R5A	EXD2	2|6	0|0|0|0|0|0|0|0|0|0|1	0|0|0|0|0|0|0|0|0|0|0|0|0|0|0|0|0|0|0|0|0|0|0|0|0|0|0|0|0|0	3.20038	2.02216	1	0	0	na	na
PPP2R5A	GNAI2	3|7	0|0|0|0|0|0|0|0|0|0|0	0|0|0|0|0|0|0|0|0|0|0|0|0|0|0|0|0|0|0|0|0|0|0|0|0|0|0|0|0|0	4.1171	2.4944	1	0	0	na	na
PPP2R5A	GNAI3	4|3	0|0|0|0|0|0|0|0|0|0|0	0|0|0|0|0|0|0|0|0|0|0|0|0|0|0|0|0|0|0|0|0|0|0|0|0|0|0|0|0|0	3.6718	2.1997	1	0	0	na	na
PPP2R5A	HAT1	14|13	2|0|0|1|1|0|0|2|0|2|0	0|0|0|0|0|0|0|0|0|0|0|0|0|0|0|0|0|0|0|0|0|0|0|0|0|0|0|0|0|0	6.52711	3.31553	1	0	0	na	na
PPP2R5A	HNRNPA1L2	2|1	0|0|0|0|0|0|0|0|0|0|0	0|0|0|0|0|0|0|0|0|0|0|0|0|0|0|0|0|0|0|0|0|0|0|0|0|0|0|0|0|0	2.21871	1.54337	0.92	0	0	na	na
PPP2R5A	LRRC1	5|10	0|0|0|0|6|0|0|0|0|0|0	0|0|0|0|0|0|0|0|0|0|0|0|0|0|0|0|0|0|0|0|0|0|0|0|0|0|0|0|0|0	3.54793	2.05223	0.97	0	0	na	na
PPP2R5A	LRRC59	3|11	1|0|0|0|0|0|5|0|0|0|4	0|0|0|0|0|0|0|0|0|0|0|0|0|0|0|0|0|0|0|0|0|0|0|0|0|0|0|0|0|0	2.84962	1.66289	0.83	0	0	na	na
PPP2R5A	NOP2	1|10	0|0|0|0|0|0|0|0|0|0|1	0|0|0|0|0|0|0|0|0|0|0|0|0|0|0|0|0|0|0|0|0|0|0|0|0|0|0|0|0|0	3.6207	2.06916	0.92	0	0	na	na
PPP2R5A	PSMA4	2|2	1|0|0|0|0|0|0|0|0|0|0	0|0|0|0|0|0|0|0|0|0|0|0|0|0|0|0|0|0|0|0|0|0|0|0|0|0|0|0|0|0	2.34099	1.60533	0.99	0	0	na	na
PPP2R5A	PSMA6	2|2	1|0|0|1|0|0|0|0|0|0|0	0|0|0|0|0|0|0|0|0|0|0|0|0|0|0|0|0|0|0|0|0|0|0|0|0|0|0|0|0|0	2.22501	1.52871	0.91	0	0	na	na
PPP2R5A	PTRH2	3|3	0|0|0|0|0|0|0|0|0|0|0	0|0|0|0|0|0|0|0|0|0|0|0|0|0|0|0|0|0|0|0|0|0|0|0|0|0|0|0|0|0	3.17962	2.01189	1	0	0	na	na
PPP2R5A	RBBP7	5|3	0|0|0|0|0|0|0|0|0|0|0	0|0|0|0|0|0|0|0|0|0|0|0|0|0|0|0|0|0|0|0|0|0|0|0|0|0|0|0|0|0	4.16397	2.37269	1	0	0	na	na
PPP2R5A	RPL30	5|8	0|0|0|3|0|0|4|0|0|0|2	0|0|0|0|0|0|0|0|0|0|0|0|0|0|0|0|0|0|0|0|0|0|0|0|0|0|0|0|0|0	3.18885	1.86353	0.94	0	0	na	na
PPP2R5A	RPL32	1|4	0|0|0|0|0|0|0|0|0|0|0	0|0|0|0|0|0|0|0|0|0|0|0|0|0|0|0|0|0|0|0|0|0|0|0|0|0|0|0|0|0	2.42965	1.67238	0.93	0	0	na	na
PPP2R5A	RPL35A	3|7	0|0|0|4|0|0|2|0|0|0|0	0|0|0|0|0|0|0|0|0|0|0|0|0|0|0|0|0|0|0|0|0|0|0|0|0|0|0|0|0|0	2.91214	1.78545	0.9	0	0	na	na
PPP2R5A	RPL5	2|16	0|0|0|0|0|0|0|0|0|0|6	0|0|0|0|0|0|0|0|0|0|0|0|0|0|0|0|0|0|0|0|0|0|0|0|0|0|0|0|0|0	4.22708	2.22805	0.89	0	0	na	na
PPP2R5A	RPLP0P6	5|8	2|0|0|1|0|0|0|0|0|0|0	0|0|0|0|0|0|0|0|0|0|0|0|0|0|0|0|0|0|0|0|0|0|0|0|0|0|0|0|0|0	4.63827	2.68068	1	0	0	na	na
PPP2R5A	RPLP2	3|7	0|0|0|0|0|0|2|0|0|0|2	0|0|0|0|0|0|0|0|0|0|0|0|0|0|0|0|0|0|0|0|0|0|0|0|0|0|0|0|0|0	3.13296	1.91664	0.95	0	0	na	na
PPP2R5A	RPN1	11|16	7|0|0|2|2|0|0|1|3|1|0	0|0|0|0|0|0|0|0|0|0|0|0|0|0|0|0|0|0|0|0|0|0|0|0|0|0|0|0|0|0	3.86803	2.16852	0.98	0	0	na	na
PPP2R5A	RPN2	3|4	0|0|0|0|1|0|0|1|0|1|0	0|0|0|0|0|0|0|0|0|0|0|0|0|0|0|0|0|0|0|0|0|0|0|0|0|0|0|0|0|0	2.59493	1.64458	0.98	0	0	na	na
PPP2R5A	SEC63	3|6	0|0|0|0|0|0|0|0|0|0|0	0|0|0|0|0|0|0|0|0|0|0|0|0|0|0|0|0|0|0|0|0|0|0|0|0|0|0|0|0|0	3.88273	2.38295	1	0	0	na	na
PPP2R5A	SRPRB	4|8	0|0|0|0|0|0|1|1|0|1|0	0|0|0|0|0|0|0|0|0|0|0|0|0|0|0|0|0|0|0|0|0|0|0|0|0|0|0|0|0|0	3.70516	2.19628	1	0	0	na	na
PPP2R5A	SRSF1	2|2	0|0|0|0|0|0|0|0|0|0|0	0|0|0|0|0|0|0|0|0|0|0|0|0|0|0|0|0|0|0|0|0|0|0|0|0|0|0|0|0|0	2.45308	1.67909	0.98	0	0	na	na
PPP2R5A	TBL2	1|5	0|0|0|0|0|0|0|0|0|0|1	0|0|0|0|0|0|0|0|0|0|0|0|0|0|0|0|0|0|0|0|0|0|0|0|0|0|0|0|0|0	2.51459	1.6732	0.92	0	0	na	na
PPP2R5A	TECR	2|4	2|0|0|3|0|0|0|0|0|0|0	0|0|0|0|0|0|0|0|0|0|0|0|0|0|0|0|0|0|0|0|0|0|0|0|0|0|0|0|0|0	2.31958	1.53863	0.84	0	0	na	na
PPP2R5A	TMED10	3|9	0|0|0|0|0|0|0|0|0|0|0	0|0|0|0|0|0|0|0|0|0|0|0|0|0|0|0|0|0|0|0|0|0|0|0|0|0|0|0|0|0	4.58583	2.70356	1	0	0	na	na
PPP2R5A	TMED9	3|4	0|0|0|0|0|0|0|0|0|0|0	0|0|0|0|0|0|0|0|0|0|0|0|0|0|0|0|0|0|0|0|0|0|0|0|0|0|0|0|0|0	3.41399	2.14273	1	0	0	na	na
PPP2R5A	UFSP2	2|1	0|0|0|0|0|0|0|0|0|0|0	0|0|0|0|0|0|0|0|0|0|0|0|0|0|0|0|0|0|0|0|0|0|0|0|0|0|0|0|0|0	2.21871	1.54337	0.92	0	0	na	na
PPP2R5A	VARS	1|7	2|0|0|0|0|0|0|0|0|0|0	0|0|0|0|0|0|0|0|0|0|0|0|0|0|0|0|0|0|0|0|0|0|0|0|0|0|0|0|0|0	2.85897	1.783	0.86	0	0	na	na
PPP2R5A	VCP	7|3	4|0|0|0|0|0|0|0|0|0|0	0|0|0|0|0|0|0|0|0|0|0|0|0|0|0|0|0|0|0|0|0|0|0|0|0|0|0|0|0|0	4.32077	2.26851	0.95	0	0	na	na
PPP2R5B	PPP2CA	77|45	1|0|0|0|0|0|0|2|0|2|0	0|0|0|0|0|0|0|0|0|0|0|0|0|0|0|0|0|0|0|0|0|0|0|0|0|0|0|0|0|0	20.6955	10.2352	1	1	1	|| pubmed:18782753|pubmed:16456541|pubmed:27880917|pubmed:22379092|pubmed:8703017 || || || || || || || ||	|| pubmed:18782753|pubmed:16456541|pubmed:27880917|pubmed:22379092|pubmed:8703017 || || || || || || || ||
PPP2R5B	PPP2R1A	219|122	0|0|0|3|1|0|0|4|0|4|0	0|0|0|0|0|0|0|0|0|0|0|0|0|0|0|0|0|0|0|0|0|0|0|0|0|0|0|0|0|0	39.3431	19.0717	1	0	1	na	|| pubmed:18782753|pubmed:unassigned1304 || || || || || || || ||
PPP2R5B	PPP2R1B	10|29	0|0|0|0|0|0|0|0|0|0|0	0|0|0|0|0|0|0|0|0|0|0|0|0|0|0|0|0|0|0|0|0|0|0|0|0|0|0|0|0|0	10.8571	5.13889	1	1	1	|| pubmed:8703017 || || || || || || || ||	|| pubmed:8703017 || || || || || || || ||
PPP2R5B	AFG3L2	5|3	3|0|0|0|0|0|0|0|0|0|0	0|0|0|0|0|0|0|0|0|0|0|0|0|0|0|0|0|0|0|0|0|0|0|0|0|0|0|0|0|0	2.5594	1.68461	0.97	0	0	na	na
PPP2R5B	ALDH3A2	9|5	1|0|0|0|0|0|0|0|0|0|0	0|0|0|0|0|0|0|0|0|0|0|0|0|0|0|0|0|0|0|0|0|0|0|0|0|0|0|0|0|0	4.16487	2.47534	1	0	0	na	na
PPP2R5B	ALYREF	3|2	0|0|0|0|0|0|0|0|0|0|0	0|0|0|0|0|0|0|0|0|0|0|0|0|0|0|0|0|0|0|0|0|0|0|0|0|0|0|0|0|0	2.20843	1.57786	0.99	0	0	na	na
PPP2R5B	ATAD3A	23|4	10|0|0|3|0|0|0|0|0|0|1	0|0|0|0|0|0|0|0|0|0|0|0|0|0|0|0|0|0|0|0|0|0|0|0|0|0|0|0|0|0	4.29267	2.07924	0.88	0	0	na	na
PPP2R5B	ATP2A1	11|6	2|0|0|3|1|0|0|0|0|0|0	0|0|0|0|0|0|0|0|0|0|0|0|0|0|0|0|0|0|0|0|0|0|0|0|0|0|0|0|0|0	3.72199	2.16427	0.99	0	0	na	na
PPP2R5B	ATP2A2	8|4	4|0|0|0|1|0|0|0|0|0|0	0|0|0|0|0|0|0|0|0|0|0|0|0|0|0|0|0|0|0|0|0|0|0|0|0|0|0|0|0|0	2.98603	1.82736	0.97	0	0	na	na
PPP2R5B	ATP2B1	4|4	3|0|0|0|0|0|0|0|0|0|0	0|0|0|0|0|0|0|0|0|0|0|0|0|0|0|0|0|0|0|0|0|0|0|0|0|0|0|0|0|0	2.58755	1.70418	0.98	0	0	na	na
PPP2R5B	ATP5B	23|22	4|0|1|5|2|3|3|1|5|1|1	0|0|0|0|0|0|0|0|0|0|0|0|0|0|0|0|0|0|0|0|0|0|0|0|0|0|0|0|0|0	2.78467	1.77696	1	0	0	na	na
PPP2R5B	B3GAT3	4|1	0|0|0|0|0|0|0|0|0|0|0	0|0|0|0|0|0|0|0|0|0|0|0|0|0|0|0|0|0|0|0|0|0|0|0|0|0|0|0|0|0	2.17624	1.53256	0.94	0	0	na	na
PPP2R5B	CANX	5|1	0|0|0|0|0|0|0|0|0|0|0	0|0|0|0|0|0|0|0|0|0|0|0|0|0|0|0|0|0|0|0|0|0|0|0|0|0|0|0|0|0	2.40505	1.61967	0.94	0	0	na	na
PPP2R5B	CDC45	17|12	0|0|0|2|0|0|0|0|0|0|0	0|0|0|0|0|0|0|0|0|0|0|0|0|0|0|0|0|0|0|0|0|0|0|0|0|0|0|0|0|0	7.23172	3.94088	1	0	0	na	na
PPP2R5B	CDIPT	3|3	0|0|0|0|0|0|0|0|0|0|0	0|0|0|0|0|0|0|0|0|0|0|0|0|0|0|0|0|0|0|0|0|0|0|0|0|0|0|0|0|0	2.46943	1.70443	1	0	0	na	na
PPP2R5B	CKAP4	28|21	0|0|0|2|0|0|3|0|0|0|10	0|0|0|0|0|0|0|0|0|0|0|0|0|0|0|0|0|0|0|0|0|0|0|0|0|0|0|0|0|0	6.45544	3.41951	1	0	0	na	na
PPP2R5B	DDOST	3|4	0|0|0|1|0|0|0|0|0|0|0	0|0|0|0|0|0|0|0|0|0|0|0|0|0|0|0|0|0|0|0|0|0|0|0|0|0|0|0|0|0	2.58901	1.73147	1	0	0	na	na
PPP2R5B	DEPP	14|8	0|0|0|0|0|0|0|0|0|0|0	0|0|0|0|0|0|0|0|0|0|0|0|0|0|0|0|0|0|0|0|0|0|0|0|0|0|0|0|0|0	6.29134	3.49819	1	0	0	na	na
PPP2R5B	EMD	5|4	0|0|0|1|0|0|0|0|0|0|0	0|0|0|0|0|0|0|0|0|0|0|0|0|0|0|0|0|0|0|0|0|0|0|0|0|0|0|0|0|0	3.02293	1.94724	1	0	0	na	na
PPP2R5B	ERGIC2	13|8	0|0|0|0|0|0|0|0|0|0|0	0|0|0|0|0|0|0|0|0|0|0|0|0|0|0|0|0|0|0|0|0|0|0|0|0|0|0|0|0|0	6.06253	3.40262	1	0	0	na	na
PPP2R5B	ERGIC3	3|12	0|0|0|0|0|0|0|0|0|0|0	0|0|0|0|0|0|0|0|0|0|0|0|0|0|0|0|0|0|0|0|0|0|0|0|0|0|0|0|0|0	4.81844	2.57763	1	0	0	na	na
PPP2R5B	ESYT2	12|10	7|0|0|0|0|0|0|0|0|0|0	0|0|0|0|0|0|0|0|0|0|0|0|0|0|0|0|0|0|0|0|0|0|0|0|0|0|0|0|0|0	4.76022	2.70056	0.99	0	0	na	na
PPP2R5B	EXD2	8|7	0|0|0|0|0|0|0|0|0|0|1	0|0|0|0|0|0|0|0|0|0|0|0|0|0|0|0|0|0|0|0|0|0|0|0|0|0|0|0|0|0	4.39624	2.60631	1	0	0	na	na
PPP2R5B	GNAI2	1|6	0|0|0|0|0|0|0|0|0|0|0	0|0|0|0|0|0|0|0|0|0|0|0|0|0|0|0|0|0|0|0|0|0|0|0|0|0|0|0|0|0	2.79482	1.7471	0.94	0	0	na	na
PPP2R5B	HAT1	15|17	2|0|0|1|1|0|0|2|0|2|0	0|0|0|0|0|0|0|0|0|0|0|0|0|0|0|0|0|0|0|0|0|0|0|0|0|0|0|0|0|0	5.29293	2.88244	1	0	0	na	na
PPP2R5B	IPO4	3|3	0|0|0|0|0|0|0|0|0|0|0	0|0|0|0|0|0|0|0|0|0|0|0|0|0|0|0|0|0|0|0|0|0|0|0|0|0|0|0|0|0	2.46943	1.70443	1	0	0	na	na
PPP2R5B	IPO7	4|6	0|0|0|0|0|0|0|0|0|0|0	0|0|0|0|0|0|0|0|0|0|0|0|0|0|0|0|0|0|0|0|0|0|0|0|0|0|0|0|0|0	3.48124	2.16818	1	0	0	na	na
PPP2R5B	ITFG1	11|3	0|0|0|0|0|0|0|0|0|0|0	0|0|0|0|0|0|0|0|0|0|0|0|0|0|0|0|0|0|0|0|0|0|0|0|0|0|0|0|0|0	4.2999	2.44573	1	0	0	na	na
PPP2R5B	KPNB1	19|16	6|0|0|4|0|4|0|0|2|0|0	0|0|0|0|0|0|0|0|0|0|0|0|0|0|0|0|0|0|0|0|0|0|0|0|0|0|0|0|0|0	3.41545	1.87362	1	0	0	na	na
PPP2R5B	LBR	26|27	2|0|0|0|0|0|0|0|0|0|0	0|0|0|0|0|0|0|0|0|0|0|0|0|0|0|0|0|0|0|0|0|0|0|0|0|0|0|0|0|5	12.7729	3.35612	1	0	0	na	na
PPP2R5B	LRPPRC	4|4	0|0|0|0|0|0|0|0|0|0|1	0|0|0|0|0|0|0|0|0|0|0|0|0|0|0|0|0|0|0|0|0|0|0|0|0|0|0|0|0|0	2.79325	1.83449	1	0	0	na	na
PPP2R5B	LRRC1	13|8	0|0|0|0|6|0|0|0|0|0|0	0|0|0|0|0|0|0|0|0|0|0|0|0|0|0|0|0|0|0|0|0|0|0|0|0|0|0|0|0|0	3.70561	2.11294	0.99	0	0	na	na
PPP2R5B	MAGED2	9|3	11|0|0|0|0|0|0|0|0|0|0	0|0|0|0|0|0|0|0|0|0|0|0|0|0|0|0|0|0|0|0|0|0|0|0|0|0|0|0|0|0	2.51673	1.51655	0.88	0	0	na	na
PPP2R5B	MGRN1	4|2	0|0|0|0|0|0|0|0|0|0|0	0|0|0|0|0|0|0|0|0|0|0|0|0|0|0|0|0|0|0|0|0|0|0|0|0|0|0|0|0|0	2.43724	1.67905	0.99	0	0	na	na
PPP2R5B	MOGS	27|3	1|0|0|0|0|0|0|0|0|0|3	0|0|0|0|0|0|0|0|0|0|0|0|0|0|0|0|0|0|0|0|0|0|0|0|0|0|0|0|0|0	6.49253	2.86228	0.96	0	0	na	na
PPP2R5B	MRS2	9|5	0|0|0|0|0|0|0|0|0|0|0	0|0|0|0|0|0|0|0|0|0|0|0|0|0|0|0|0|0|0|0|0|0|0|0|0|0|0|0|0|0	4.36429	2.58908	1	0	0	na	na
PPP2R5B	MTCH2	14|9	0|0|0|0|0|0|0|0|0|0|0	0|0|0|0|0|0|0|0|0|0|0|0|0|0|0|0|0|0|0|0|0|0|0|0|0|0|0|0|0|0	6.55234	3.64112	1	0	0	na	na
PPP2R5B	NHSL1	1|4	0|0|0|0|0|0|0|0|0|0|0	0|0|0|0|0|0|0|0|0|0|0|0|0|0|0|0|0|0|0|0|0|0|0|0|0|0|0|0|0|0	2.27281	1.56251	0.94	0	0	na	na
PPP2R5B	OCIAD1	5|1	0|0|0|0|0|0|0|0|0|0|0	0|0|0|0|0|0|0|0|0|0|0|0|0|0|0|0|0|0|0|0|0|0|0|0|0|0|0|0|0|0	2.40505	1.61967	0.94	0	0	na	na
PPP2R5B	PRDX4	4|9	4|0|0|2|1|0|0|0|0|0|0	0|0|0|0|0|0|0|0|0|0|0|0|0|0|0|0|0|0|0|0|0|0|0|0|0|0|0|0|0|0	3.03121	1.77818	0.95	0	0	na	na
PPP2R5B	PSMA1	5|3	0|0|0|1|0|0|0|0|0|0|0	0|0|0|0|0|0|0|0|0|0|0|0|0|0|0|0|0|0|0|0|0|0|0|0|0|0|0|0|0|0	2.77544	1.82135	1	0	0	na	na
PPP2R5B	PSMA3	6|3	2|0|0|0|0|0|0|0|0|0|0	0|0|0|0|0|0|0|0|0|0|0|0|0|0|0|0|0|0|0|0|0|0|0|0|0|0|0|0|0|0	2.88005	1.84508	0.98	0	0	na	na
PPP2R5B	PSMA4	2|3	1|0|0|0|0|0|0|0|0|0|0	0|0|0|0|0|0|0|0|0|0|0|0|0|0|0|0|0|0|0|0|0|0|0|0|0|0|0|0|0|0	2.13824	1.51787	1	0	0	na	na
PPP2R5B	PSMA6	4|2	1|0|0|1|0|0|0|0|0|0|0	0|0|0|0|0|0|0|0|0|0|0|0|0|0|0|0|0|0|0|0|0|0|0|0|0|0|0|0|0|0	2.21064	1.52867	0.96	0	0	na	na
PPP2R5B	PSMB1	11|4	2|0|0|0|0|0|0|0|0|0|0	0|0|0|0|0|0|0|0|0|0|0|0|0|0|0|0|0|0|0|0|0|0|0|0|0|0|0|0|0|0	4.16231	2.3947	0.99	0	0	na	na
PPP2R5B	PSMB4	4|3	0|0|0|0|0|0|0|0|0|0|0	0|0|0|0|0|0|0|0|0|0|0|0|0|0|0|0|0|0|0|0|0|0|0|0|0|0|0|0|0|0	2.69824	1.81374	1	0	0	na	na
PPP2R5B	PSMB5	8|3	0|0|0|0|0|0|0|0|0|0|0	0|0|0|0|0|0|0|0|0|0|0|0|0|0|0|0|0|0|0|0|0|0|0|0|0|0|0|0|0|0	3.61348	2.19725	1	0	0	na	na
PPP2R5B	PSMC1	7|9	4|0|0|5|0|0|0|0|0|0|0	0|0|0|0|0|0|0|0|0|0|0|0|0|0|0|0|0|0|0|0|0|0|0|0|0|0|0|0|0|0	3.38011	1.98723	0.97	0	0	na	na
PPP2R5B	PSMC3	7|9	2|0|0|3|2|0|0|0|0|0|0	0|0|0|0|0|0|0|0|0|0|0|0|0|0|0|0|0|0|0|0|0|0|0|0|0|0|0|0|0|0	3.36403	1.97804	0.99	0	0	na	na
PPP2R5B	PSMC5	12|5	6|0|0|6|0|0|0|0|0|0|0	0|0|0|0|0|0|0|0|0|0|0|0|0|0|0|0|0|0|0|0|0|0|0|0|0|0|0|0|0|0	3.12731	1.79932	0.93	0	0	na	na
PPP2R5B	PSMC6	9|3	2|0|0|1|1|0|0|0|0|0|0	0|0|0|0|0|0|0|0|0|0|0|0|0|0|0|0|0|0|0|0|0|0|0|0|0|0|0|0|0|0	3.05818	1.83226	0.97	0	0	na	na
PPP2R5B	PSMD1	6|8	3|0|0|0|0|0|0|0|0|0|0	0|0|0|0|0|0|0|0|0|0|0|0|0|0|0|0|0|0|0|0|0|0|0|0|0|0|0|0|0|0	3.90056	2.31874	0.99	0	0	na	na
PPP2R5B	PSMD11	8|8	4|0|0|1|0|0|0|0|0|0|0	0|0|0|0|0|0|0|0|0|0|0|0|0|0|0|0|0|0|0|0|0|0|0|0|0|0|0|0|0|0	3.94694	2.32768	0.99	0	0	na	na
PPP2R5B	PSMD12	2|4	0|0|0|0|0|0|0|0|0|0|0	0|0|0|0|0|0|0|0|0|0|0|0|0|0|0|0|0|0|0|0|0|0|0|0|0|0|0|0|0|0	2.50162	1.69735	0.99	0	0	na	na
PPP2R5B	PSMD13	4|4	2|0|0|0|0|0|0|0|0|0|0	0|0|0|0|0|0|0|0|0|0|0|0|0|0|0|0|0|0|0|0|0|0|0|0|0|0|0|0|0|0	2.70062	1.7759	0.99	0	0	na	na
PPP2R5B	PSMD14	3|5	1|0|0|0|0|0|0|0|0|0|0	0|0|0|0|0|0|0|0|0|0|0|0|0|0|0|0|0|0|0|0|0|0|0|0|0|0|0|0|0|0	2.85474	1.84796	1	0	0	na	na
PPP2R5B	PSMD2	6|9	8|0|0|4|0|0|0|0|0|0|0	0|0|0|0|0|0|0|0|0|0|0|0|0|0|0|0|0|0|0|0|0|0|0|0|0|0|0|0|0|0	2.94831	1.74109	0.94	0	0	na	na
PPP2R5B	PTRH2	3|2	0|0|0|0|0|0|0|0|0|0|0	0|0|0|0|0|0|0|0|0|0|0|0|0|0|0|0|0|0|0|0|0|0|0|0|0|0|0|0|0|0	2.20843	1.57786	0.99	0	0	na	na
PPP2R5B	RBBP7	5|5	0|0|0|0|0|0|0|0|0|0|0	0|0|0|0|0|0|0|0|0|0|0|0|0|0|0|0|0|0|0|0|0|0|0|0|0|0|0|0|0|0	3.44905	2.17373	1	0	0	na	na
PPP2R5B	RHOT2	4|5	6|0|0|0|0|0|0|0|0|0|0	0|0|0|0|0|0|0|0|0|0|0|0|0|0|0|0|0|0|0|0|0|0|0|0|0|0|0|0|0|0	2.50156	1.61232	0.94	0	0	na	na
PPP2R5B	RMND1	5|1	0|0|0|0|0|0|0|0|0|0|0	0|0|0|0|0|0|0|0|0|0|0|0|0|0|0|0|0|0|0|0|0|0|0|0|0|0|0|0|0|0	2.40505	1.61967	0.94	0	0	na	na
PPP2R5B	RPLP0P6	10|4	2|0|0|1|0|0|0|0|0|0|0	0|0|0|0|0|0|0|0|0|0|0|0|0|0|0|0|0|0|0|0|0|0|0|0|0|0|0|0|0|0	3.76577	2.21033	0.99	0	0	na	na
PPP2R5B	RPN1	14|21	7|0|0|2|2|0|0|1|3|1|0	0|0|0|0|0|0|0|0|0|0|0|0|0|0|0|0|0|0|0|0|0|0|0|0|0|0|0|0|0|0	3.68557	2.05169	1	0	0	na	na
PPP2R5B	RPN2	9|4	0|0|0|0|1|0|0|1|0|1|0	0|0|0|0|0|0|0|0|0|0|0|0|0|0|0|0|0|0|0|0|0|0|0|0|0|0|0|0|0|0	3.11885	1.87342	1	0	0	na	na
PPP2R5B	SEC63	8|11	0|0|0|0|0|0|0|0|0|0|0	0|0|0|0|0|0|0|0|0|0|0|0|0|0|0|0|0|0|0|0|0|0|0|0|0|0|0|0|0|0	5.70148	3.21736	1	0	0	na	na
PPP2R5B	SLC1A5	4|4	2|0|0|3|0|0|0|0|0|0|0	0|0|0|0|0|0|0|0|0|0|0|0|0|0|0|0|0|0|0|0|0|0|0|0|0|0|0|0|0|0	2.34928	1.55233	0.95	0	0	na	na
PPP2R5B	SLC27A4	32|17	4|0|0|2|1|0|0|0|0|0|0	0|0|0|0|0|0|0|0|0|0|0|0|0|0|0|0|0|0|0|0|0|0|0|0|0|0|0|0|0|0	9.06957	4.67239	1	0	0	na	na
PPP2R5B	SLC3A2	6|5	0|0|0|0|0|0|0|0|0|0|0	0|0|0|0|0|0|0|0|0|0|0|0|0|0|0|0|0|0|0|0|0|0|0|0|0|0|0|0|0|0	3.67786	2.28466	1	0	0	na	na
PPP2R5B	SOGA1	2|9	0|0|0|0|0|0|0|0|0|0|0	0|0|0|0|0|0|0|0|0|0|0|0|0|0|0|0|0|0|0|0|0|0|0|0|0|0|0|0|0|0	3.80663	2.16409	0.99	0	0	na	na
PPP2R5B	SRPRB	7|3	0|0|0|0|0|0|1|1|0|1|0	0|0|0|0|0|0|0|0|0|0|0|0|0|0|0|0|0|0|0|0|0|0|0|0|0|0|0|0|0|0	2.58911	1.62791	0.99	0	0	na	na
PPP2R5B	TDRD7	1|5	0|0|0|0|0|0|0|0|0|0|0	0|0|0|0|0|0|0|0|0|0|0|0|0|0|0|0|0|0|0|0|0|0|0|0|0|0|0|0|0|0	2.53381	1.65737	0.94	0	0	na	na
PPP2R5B	TDRKH	10|10	0|0|0|0|0|0|0|0|0|0|0	0|0|0|0|0|0|0|0|0|0|0|0|0|0|0|0|0|0|0|0|0|0|0|0|0|0|0|0|0|0	5.8981	3.34665	1	0	0	na	na
PPP2R5B	TECR	6|4	2|0|0|3|0|0|0|0|0|0|0	0|0|0|0|0|0|0|0|0|0|0|0|0|0|0|0|0|0|0|0|0|0|0|0|0|0|0|0|0|0	2.71258	1.72427	0.97	0	0	na	na
PPP2R5B	TMED1	6|7	0|0|0|0|0|0|0|0|0|0|0	0|0|0|0|0|0|0|0|0|0|0|0|0|0|0|0|0|0|0|0|0|0|0|0|0|0|0|0|0|0	4.19986	2.52598	1	0	0	na	na
PPP2R5B	TMED10	11|8	0|0|0|0|0|0|0|0|0|0|0	0|0|0|0|0|0|0|0|0|0|0|0|0|0|0|0|0|0|0|0|0|0|0|0|0|0|0|0|0|0	5.60491	3.20292	1	0	0	na	na
PPP2R5B	TMED4	4|1	0|0|0|0|0|0|0|0|0|0|0	0|0|0|0|0|0|0|0|0|0|0|0|0|0|0|0|0|0|0|0|0|0|0|0|0|0|0|0|0|0	2.17624	1.53256	0.94	0	0	na	na
PPP2R5B	TMED9	5|3	0|0|0|0|0|0|0|0|0|0|0	0|0|0|0|0|0|0|0|0|0|0|0|0|0|0|0|0|0|0|0|0|0|0|0|0|0|0|0|0|0	2.92705	1.91683	1	0	0	na	na
PPP2R5B	TMEM43	10|3	0|0|0|0|0|0|0|0|0|0|0	0|0|0|0|0|0|0|0|0|0|0|0|0|0|0|0|0|0|0|0|0|0|0|0|0|0|0|0|0|0	4.0711	2.36581	1	0	0	na	na
PPP2R5B	TMX3	3|3	0|0|0|0|0|0|0|0|0|0|0	0|0|0|0|0|0|0|0|0|0|0|0|0|0|0|0|0|0|0|0|0|0|0|0|0|0|0|0|0|0	2.46943	1.70443	1	0	0	na	na
PPP2R5B	UFSP2	1|5	0|0|0|0|0|0|0|0|0|0|0	0|0|0|0|0|0|0|0|0|0|0|0|0|0|0|0|0|0|0|0|0|0|0|0|0|0|0|0|0|0	2.53381	1.65737	0.94	0	0	na	na
PPP2R5B	VCP	11|19	4|0|0|0|0|0|0|0|0|0|0	0|0|0|0|0|0|0|0|0|0|0|0|0|0|0|0|0|0|0|0|0|0|0|0|0|0|0|0|0|0	7.11349	3.74634	1	0	0	na	na
PPP2R5B	VDAC1	1|4	0|0|0|0|0|0|0|0|0|0|0	0|0|0|0|0|0|0|0|0|0|0|0|0|0|0|0|0|0|0|0|0|0|0|0|0|0|0|0|0|0	2.27281	1.56251	0.94	0	0	na	na
PPP2R5B	YME1L1	16|8	1|0|0|1|0|0|0|1|0|1|0	0|0|0|0|0|0|0|0|0|0|0|0|0|0|0|0|0|0|0|0|0|0|0|0|0|0|0|0|0|0	5.14348	2.83324	1	0	0	na	na
PPP2R5C	PPP2CA	7|5	1|0|0|0|0|0|0|2|0|2|0	0|0|0|0|0|0|0|0|0|0|0|0|0|0|0|0|0|0|0|0|0|0|0|0|0|0|0|0|0|0	7.06861	3.46986	0.99	1	1	|| pubmed:18782753|pubmed:8703017|pubmed:26344197|pubmed:10675325|pubmed:16456541|pubmed:27880917|pubmed:19156129|pubmed:15380617 || || || || || || || ||	|| pubmed:18782753|pubmed:8703017|pubmed:26344197|pubmed:10675325|pubmed:16456541|pubmed:27880917|pubmed:19156129|pubmed:15380617 || || || || || || || ||
PPP2R5C	PPP2R1A	13|21	0|0|0|3|1|0|0|4|0|4|0	0|0|0|0|0|0|0|0|0|0|0|0|0|0|0|0|0|0|0|0|0|0|0|0|0|0|0|0|0|0	11.3572	5.77563	1	1	1	|| pubmed:18782753|pubmed:23443559|pubmed:26344197|pubmed:20360068|pubmed:19156129|pubmed:26496610|pubmed:15380617 || || || || || || || ||	|| pubmed:18782753|pubmed:23443559|pubmed:26344197|pubmed:20360068|pubmed:19156129|pubmed:26496610|pubmed:15380617 || || || || || || || ||
PPP2R5C	PPP2R2A	9|7	4|0|0|0|6|0|0|4|0|4|0	0|0|0|0|0|0|0|0|0|0|0|0|0|0|0|0|0|0|0|0|0|0|0|0|0|0|0|0|0|0	4.99548	2.44248	0.81	1	1	|| pubmed:26344197 || || || || || || || ||	|| pubmed:26344197 || || || || || || || ||
PPP2R5C	PPP2R5E	7|1	0|0|0|0|0|0|0|0|0|0|0	0|0|0|0|0|0|0|0|0|0|0|0|0|0|0|0|0|0|0|0|0|0|0|0|0|0|0|0|0|0	8.47797	3.3509	0.89	1	1	|| pubmed:26344197 || || || || || || || ||	|| pubmed:26344197 || || || || || || || ||
PPP2R5C	ALDH3A2	1|7	1|0|0|0|0|0|0|0|0|0|0	0|0|0|0|0|0|0|0|0|0|0|0|0|0|0|0|0|0|0|0|0|0|0|0|0|0|0|0|0|0	5.07019	2.73631	0.87	0	0	na	na
PPP2R5C	ARF4	4|2	2|0|0|1|1|0|0|0|0|0|0	0|0|0|0|0|0|0|0|0|0|0|0|0|0|0|0|0|0|0|0|0|0|0|0|0|0|0|0|0|0	4.73506	2.43922	0.8	0	0	na	na
PPP2R5C	ARL1	3|2	1|0|0|2|0|0|0|0|0|0|0	0|0|0|0|0|0|0|0|0|0|0|0|0|0|0|0|0|0|0|0|0|0|0|0|0|0|0|0|0|0	4.27646	2.36471	0.84	0	0	na	na
PPP2R5C	CBX3	6|5	0|0|0|0|0|3|0|0|0|0|0	0|0|0|0|0|0|0|0|0|0|0|0|0|0|0|0|0|0|0|0|0|0|0|0|0|0|0|0|0|0	5.92619	3.01896	0.98	0	0	na	na
PPP2R5C	DCAF7	2|3	2|0|0|0|0|0|0|0|0|0|0	0|0|0|0|0|0|0|0|0|0|0|0|0|0|0|0|0|0|0|0|0|0|0|0|0|0|0|0|0|0	4.03455	2.40556	0.89	0	0	na	na
PPP2R5C	EXD2	1|2	0|0|0|0|0|0|0|0|0|0|1	0|0|0|0|0|0|0|0|0|0|0|0|0|0|0|0|0|0|0|0|0|0|0|0|0|0|0|0|0|0	2.78174	1.82972	0.86	0	0	na	na
PPP2R5C	GNAI2	2|1	0|0|0|0|0|0|0|0|0|0|0	0|0|0|0|0|0|0|0|0|0|0|0|0|0|0|0|0|0|0|0|0|0|0|0|0|0|0|0|0|0	3.47455	2.06077	0.87	0	0	na	na
PPP2R5C	GNAI3	2|1	0|0|0|0|0|0|0|0|0|0|0	0|0|0|0|0|0|0|0|0|0|0|0|0|0|0|0|0|0|0|0|0|0|0|0|0|0|0|0|0|0	3.47455	2.06077	0.87	0	0	na	na
PPP2R5C	HUWE1	1|21	2|0|0|0|0|0|0|0|0|0|0	0|0|0|0|0|0|0|0|0|0|0|0|0|0|0|0|0|0|0|0|0|0|0|0|0|0|0|0|0|0	10.8942	4.16209	0.8	0	0	na	na
PPP2R5C	PGRMC1	4|1	0|0|0|0|0|0|0|0|0|0|0	0|0|0|0|0|0|0|0|0|0|0|0|0|0|0|0|0|0|0|0|0|0|0|0|0|0|0|0|0|0	5.47592	2.65321	0.89	0	0	na	na
PPP2R5C	PGRMC2	1|2	0|0|0|0|0|0|0|0|0|0|0	0|0|0|0|0|0|0|0|0|0|0|0|0|0|0|0|0|0|0|0|0|0|0|0|0|0|0|0|0|0	2.94705	1.93406	0.87	0	0	na	na
PPP2R5C	PPP2R5D	49|19	0|0|0|0|0|0|0|0|0|0|0	0|0|0|0|0|0|0|0|0|0|0|0|0|0|0|0|0|0|0|0|0|0|0|0|0|0|0|0|0|0	59.024	21.5093	1	0	0	na	na
PPP2R5C	PRR14L	1|2	0|0|0|0|0|0|0|0|0|0|0	0|0|0|0|0|0|0|0|0|0|0|0|0|0|0|0|0|0|0|0|0|0|0|0|0|0|0|0|0|0	2.94705	1.93406	0.87	0	0	na	na
PPP2R5C	PSMA3	2|3	2|0|0|0|0|0|0|0|0|0|0	0|0|0|0|0|0|0|0|0|0|0|0|0|0|0|0|0|0|0|0|0|0|0|0|0|0|0|0|0|0	4.03455	2.40556	0.89	0	0	na	na
PPP2R5C	PSMA4	2|2	1|0|0|0|0|0|0|0|0|0|0	0|0|0|0|0|0|0|0|0|0|0|0|0|0|0|0|0|0|0|0|0|0|0|0|0|0|0|0|0|0	3.76734	2.25701	0.98	0	0	na	na
PPP2R5C	PSMA6	2|5	1|0|0|1|0|0|0|0|0|0|0	0|0|0|0|0|0|0|0|0|0|0|0|0|0|0|0|0|0|0|0|0|0|0|0|0|0|0|0|0|0	4.86825	2.81377	0.93	0	0	na	na
PPP2R5C	PSMC6	3|2	2|0|0|1|1|0|0|0|0|0|0	0|0|0|0|0|0|0|0|0|0|0|0|0|0|0|0|0|0|0|0|0|0|0|0|0|0|0|0|0|0	3.93859	2.18394	0.76	0	0	na	na
PPP2R5C	RAB5C	2|1	0|0|0|0|0|0|0|0|1|0|0	0|0|0|0|0|0|0|0|0|0|0|0|0|0|0|0|0|0|0|0|0|0|0|0|0|0|0|0|0|0	2.77109	1.65709	0.86	0	0	na	na
PPP2R5C	SLC3A2	2|4	0|0|0|0|0|0|0|0|0|0|0	0|0|0|0|0|0|0|0|0|0|0|0|0|0|0|0|0|0|0|0|0|0|0|0|0|0|0|0|0|0	4.8941	2.86799	0.98	0	0	na	na
PPP2R5C	TIMM50	6|3	2|0|0|3|3|0|0|1|0|1|0	0|0|0|0|0|0|0|0|0|0|0|0|0|0|0|0|0|0|0|0|0|0|0|0|0|0|0|0|0|0	4.71309	2.27662	0.7	0	0	na	na
PPP2R5C	VCP	1|4	4|0|0|0|0|0|0|0|0|0|0	0|0|0|0|0|0|0|0|0|0|0|0|0|0|0|0|0|0|0|0|0|0|0|0|0|0|0|0|0|0	3.26758	1.98484	0.72	0	0	na	na
PPP2R5D	PPP2CA	180|25	1|0|0|0|0|0|0|2|0|2|0	0|0|0|0|0|0|0|0|0|0|0|0|0|0|0|0|0|0|0|0|0|0|0|0|0|0|0|0|0|0	38.353	18.635	1	1	1	|| pubmed:18782753|pubmed:8703017|pubmed:26344197|pubmed:27880917|pubmed:19156129|pubmed:26496610 || || || || || || || ||	|| pubmed:18782753|pubmed:8703017|pubmed:26344197|pubmed:27880917|pubmed:19156129|pubmed:26496610 || || || || || || || ||
PPP2R5D	PPP2R1A	439|63	0|0|0|3|1|0|0|4|0|4|0	0|0|0|0|0|0|0|0|0|0|0|0|0|0|0|0|0|0|0|0|0|0|0|0|0|0|0|0|0|0	65.2545	31.6893	1	1	1	|| pubmed:18782753|pubmed:23555304|pubmed:22939629|pubmed:23443559|pubmed:26344197|pubmed:20360068|pubmed:19156129|pubmed:26496610 || || || || || || || ||	|| pubmed:18782753|pubmed:23555304|pubmed:22939629|pubmed:23443559|pubmed:26344197|pubmed:20360068|pubmed:19156129|pubmed:26496610 || || || || || || || ||
PPP2R5D	PPP2R1B	20|22	0|0|0|0|0|0|0|0|0|0|0	0|0|0|0|0|0|0|0|0|0|0|0|0|0|0|0|0|0|0|0|0|0|0|0|0|0|0|0|0|0	24.0804	9.43856	1	1	1	|| pubmed:8703017|pubmed:23555304|pubmed:22939629|pubmed:26344197|pubmed:17540176|pubmed:26496610 || || || || || || || ||	|| pubmed:8703017|pubmed:23555304|pubmed:22939629|pubmed:26344197|pubmed:17540176|pubmed:26496610 || || || || || || || ||
PPP2R5D	CANX	3|1	0|0|0|0|0|0|0|0|0|0|0	0|0|0|0|0|0|0|0|0|0|0|0|0|0|0|0|0|0|0|0|0|0|0|0|0|0|0|0|0|0	2.43521	1.68133	0.92	0	0	na	na
PPP2R5D	EXD2	4|1	0|0|0|0|0|0|0|0|0|0|1	0|0|0|0|0|0|0|0|0|0|0|0|0|0|0|0|0|0|0|0|0|0|0|0|0|0|0|0|0|0	2.47292	1.68012	0.91	0	0	na	na
PPP2R5D	HADHA	47|12	3|0|0|7|0|18|6|1|0|1|0	0|0|0|0|0|0|0|0|0|0|0|0|0|0|0|0|0|0|0|0|0|0|0|0|0|0|0|0|0|0	3.48711	1.84959	0.86	0	0	na	na
PPP2R5D	HAT1	5|12	2|0|0|1|1|0|0|2|0|2|0	0|0|0|0|0|0|0|0|0|0|0|0|0|0|0|0|0|0|0|0|0|0|0|0|0|0|0|0|0|0	7.45863	2.78172	0.99	0	0	na	na
PPP2R5D	IPO4	3|3	0|0|0|0|0|0|0|0|0|0|0	0|0|0|0|0|0|0|0|0|0|0|0|0|0|0|0|0|0|0|0|0|0|0|0|0|0|0|0|0|0	4.19769	2.32752	1	0	0	na	na
PPP2R5D	LRPPRC	20|7	0|0|0|0|0|0|0|0|0|0|1	0|0|0|0|0|0|0|0|0|0|0|0|0|0|0|0|0|0|0|0|0|0|0|0|0|0|0|0|0|0	10.2526	5.30497	1	0	0	na	na
PPP2R5D	OLA1	3|5	0|0|0|0|0|0|0|2|0|2|0	0|0|0|0|0|0|0|0|0|0|0|0|0|0|0|0|0|0|0|0|0|0|0|0|0|0|0|0|0|0	4.19947	2.01792	0.93	0	0	na	na
PPP2R5D	PPM1G	44|27	0|0|0|3|1|3|6|4|0|4|0	0|0|0|0|0|0|0|0|0|0|0|0|0|0|0|0|0|0|0|0|0|0|0|0|0|0|0|0|0|0	10.0503	4.69846	1	0	0	na	na
PPP2R5D	PPP2R5B	4|1	0|0|0|0|0|0|0|0|0|0|0	0|0|0|0|0|0|0|0|0|0|0|0|0|0|0|0|0|0|0|0|0|0|0|0|0|0|0|0|0|0	2.61987	1.77593	0.92	0	0	na	na
PPP2R5D	PPP2R5E	3|2	0|0|0|0|0|0|0|0|0|0|0	0|0|0|0|0|0|0|0|0|0|0|0|0|0|0|0|0|0|0|0|0|0|0|0|0|0|0|0|0|0	3.31645	2.0303	0.99	0	0	na	na
PPP2R5D	PSMA1	7|3	0|0|0|1|0|0|0|0|0|0|0	0|0|0|0|0|0|0|0|0|0|0|0|0|0|0|0|0|0|0|0|0|0|0|0|0|0|0|0|0|0	4.68065	2.67483	1	0	0	na	na
PPP2R5D	PSMA2	6|2	0|0|0|0|0|0|0|0|0|0|0	0|0|0|0|0|0|0|0|0|0|0|0|0|0|0|0|0|0|0|0|0|0|0|0|0|0|0|0|0|0	3.87043	2.35645	0.99	0	0	na	na
PPP2R5D	PSMA3	5|1	2|0|0|0|0|0|0|0|0|0|0	0|0|0|0|0|0|0|0|0|0|0|0|0|0|0|0|0|0|0|0|0|0|0|0|0|0|0|0|0|0	2.55943	1.70871	0.84	0	0	na	na
PPP2R5D	PSMA4	4|3	1|0|0|0|0|0|0|0|0|0|0	0|0|0|0|0|0|0|0|0|0|0|0|0|0|0|0|0|0|0|0|0|0|0|0|0|0|0|0|0|0	4.1821	2.35048	1	0	0	na	na
PPP2R5D	PSMA6	5|1	1|0|0|1|0|0|0|0|0|0|0	0|0|0|0|0|0|0|0|0|0|0|0|0|0|0|0|0|0|0|0|0|0|0|0|0|0|0|0|0|0	2.54378	1.69865	0.8	0	0	na	na
PPP2R5D	PSMB1	7|3	2|0|0|0|0|0|0|0|0|0|0	0|0|0|0|0|0|0|0|0|0|0|0|0|0|0|0|0|0|0|0|0|0|0|0|0|0|0|0|0|0	4.50492	2.57812	0.98	0	0	na	na
PPP2R5D	PSMB5	9|6	0|0|0|0|0|0|0|0|0|0|0	0|0|0|0|0|0|0|0|0|0|0|0|0|0|0|0|0|0|0|0|0|0|0|0|0|0|0|0|0|0	7.94935	3.97004	1	0	0	na	na
PPP2R5D	PSMC1	8|6	4|0|0|5|0|0|0|0|0|0|0	0|0|0|0|0|0|0|0|0|0|0|0|0|0|0|0|0|0|0|0|0|0|0|0|0|0|0|0|0|0	5.30141	2.65032	0.94	0	0	na	na
PPP2R5D	PSMC2	6|4	5|0|0|10|0|0|0|0|0|0|0	0|0|0|0|0|0|0|0|0|0|0|0|0|0|0|0|0|0|0|0|0|0|0|0|0|0|0|0|0|0	3.15454	1.71447	0.73	0	0	na	na
PPP2R5D	PSMC3	8|6	2|0|0|3|2|0|0|0|0|0|0	0|0|0|0|0|0|0|0|0|0|0|0|0|0|0|0|0|0|0|0|0|0|0|0|0|0|0|0|0|0	5.27618	2.63806	0.98	0	0	na	na
PPP2R5D	PSMC4	4|4	3|0|0|4|0|0|0|0|0|0|0	0|0|0|0|0|0|0|0|0|0|0|0|0|0|0|0|0|0|0|0|0|0|0|0|0|0|0|0|0|0	3.8642	2.03087	0.87	0	0	na	na
PPP2R5D	PSMC5	14|3	6|0|0|6|0|0|0|0|0|0|0	0|0|0|0|0|0|0|0|0|0|0|0|0|0|0|0|0|0|0|0|0|0|0|0|0|0|0|0|0|0	3.85684	2.20652	0.77	0	0	na	na
PPP2R5D	PSMC6	8|4	2|0|0|1|1|0|0|0|0|0|0	0|0|0|0|0|0|0|0|0|0|0|0|0|0|0|0|0|0|0|0|0|0|0|0|0|0|0|0|0|0	4.77734	2.61236	0.99	0	0	na	na
PPP2R5D	PSMD1	9|5	3|0|0|0|0|0|0|0|0|0|0	0|0|0|0|0|0|0|0|0|0|0|0|0|0|0|0|0|0|0|0|0|0|0|0|0|0|0|0|0|0	6.18034	3.23709	0.99	0	0	na	na
PPP2R5D	PSMD11	11|3	4|0|0|1|0|0|0|0|0|0|0	0|0|0|0|0|0|0|0|0|0|0|0|0|0|0|0|0|0|0|0|0|0|0|0|0|0|0|0|0|0	4.55399	2.61265	0.93	0	0	na	na
PPP2R5D	PSMD12	1|5	0|0|0|0|0|0|0|0|0|0|0	0|0|0|0|0|0|0|0|0|0|0|0|0|0|0|0|0|0|0|0|0|0|0|0|0|0|0|0|0|0	5.59084	2.4809	0.92	0	0	na	na
PPP2R5D	PSMD13	5|2	2|0|0|0|0|0|0|0|0|0|0	0|0|0|0|0|0|0|0|0|0|0|0|0|0|0|0|0|0|0|0|0|0|0|0|0|0|0|0|0|0	3.36365	2.06337	0.94	0	0	na	na
PPP2R5D	PSMD14	3|1	1|0|0|0|0|0|0|0|0|0|0	0|0|0|0|0|0|0|0|0|0|0|0|0|0|0|0|0|0|0|0|0|0|0|0|0|0|0|0|0|0	2.32394	1.60747	0.91	0	0	na	na
PPP2R5D	PSMD2	10|5	8|0|0|4|0|0|0|0|0|0|0	0|0|0|0|0|0|0|0|0|0|0|0|0|0|0|0|0|0|0|0|0|0|0|0|0|0|0|0|0|0	4.52859	2.41367	0.89	0	0	na	na
PPP2R5D	RBBP7	3|5	0|0|0|0|0|0|0|0|0|0|0	0|0|0|0|0|0|0|0|0|0|0|0|0|0|0|0|0|0|0|0|0|0|0|0|0|0|0|0|0|0	5.96016	2.82981	1	0	0	na	na
PPP2R5D	RNH1	9|5	2|0|0|2|2|0|0|1|0|1|0	0|0|0|0|0|0|0|0|0|0|0|0|0|0|0|0|0|0|0|0|0|0|0|0|0|0|0|0|0|0	4.34518	2.30011	0.99	0	0	na	na
PPP2R5D	RPS10P5	2|1	0|0|0|1|0|0|0|0|0|0|0	0|0|0|0|0|0|0|0|0|0|0|0|0|0|0|0|0|0|0|0|0|0|0|0|0|0|0|0|0|0	2.13399	1.50232	0.9	0	0	na	na
PPP2R5D	SET	5|2	0|0|0|0|0|0|3|0|0|0|0	0|0|0|0|0|0|0|0|0|0|0|0|0|0|0|0|0|0|0|0|0|0|0|0|0|0|0|0|0|0	2.85075	1.75865	0.92	0	0	na	na
PPP2R5D	SIRT1	3|1	0|0|0|0|0|0|0|0|0|0|0	0|0|0|0|0|0|0|0|0|0|0|0|0|0|0|0|0|0|0|0|0|0|0|0|0|0|0|0|0|0	2.43521	1.68133	0.92	0	0	na	na
PPP2R5D	SLC3A2	4|1	0|0|0|0|0|0|0|0|0|0|0	0|0|0|0|0|0|0|0|0|0|0|0|0|0|0|0|0|0|0|0|0|0|0|0|0|0|0|0|0|0	2.61987	1.77593	0.92	0	0	na	na
PPP2R5D	SSR4	5|2	2|0|0|1|0|0|0|0|1|0|0	0|0|0|0|0|0|0|0|0|0|0|0|0|0|0|0|0|0|0|0|0|0|0|0|0|0|0|0|0|0	2.62473	1.62327	0.86	0	0	na	na
PPP2R5D	TNPO1	2|4	0|0|0|0|1|0|0|0|0|0|0	0|0|0|0|0|0|0|0|0|0|0|0|0|0|0|0|0|0|0|0|0|0|0|0|0|0|0|0|0|0	4.42517	2.21142	0.99	0	0	na	na
PPP2R5E	PPP2R1A	53|109	0|0|0|3|1|0|0|4|0|4|0	0|0|0|0|0|0|0|0|0|0|0|0|0|0|0|0|0|0|0|0|0|0|0|0|0|0|0|0|0|0	73.755	35.3021	1	1	1	|| pubmed:18782753|pubmed:23555304|pubmed:23443559|pubmed:26344197|pubmed:20360068|pubmed:19156129|pubmed:26496610 || || || || || || || ||	|| pubmed:18782753|pubmed:23555304|pubmed:23443559|pubmed:26344197|pubmed:20360068|pubmed:19156129|pubmed:26496610 || || || || || || || ||
PPP2R5E	PPP2R1B	19|1	0|0|0|0|0|0|0|0|0|0|0	0|0|0|0|0|0|0|0|0|0|0|0|0|0|0|0|0|0|0|0|0|0|0|0|0|0|0|0|0|0	22.7123	6.22902	0.85	1	1	|| pubmed:8703017|pubmed:17540176|pubmed:23555304|pubmed:26344197 || || || || || || || ||	|| pubmed:8703017|pubmed:17540176|pubmed:23555304|pubmed:26344197 || || || || || || || ||
PPP2R5E	APOD	2|1	0|1|0|0|0|0|0|0|0|0|0	0|0|0|0|0|0|0|0|0|0|0|0|0|0|0|0|0|0|0|0|0|0|0|0|0|0|0|0|0|0	2.51912	1.50338	0.81	0	0	na	na
PPP2R5E	DCAF16	1|2	0|0|0|0|0|0|0|0|0|0|0	0|0|0|0|0|0|0|0|0|0|0|0|0|0|0|0|0|0|0|0|0|0|0|0|0|0|0|0|0|0	3.86514	2.35271	0.82	0	0	na	na
PPP2R5E	EXD2	2|3	0|0|0|0|0|0|0|0|0|0|1	0|0|0|0|0|0|0|0|0|0|0|0|0|0|0|0|0|0|0|0|0|0|0|0|0|0|0|0|0|0	5.51791	3.13876	0.99	0	0	na	na
PPP2R5E	GNAI2	1|2	0|0|0|0|0|0|0|0|0|0|0	0|0|0|0|0|0|0|0|0|0|0|0|0|0|0|0|0|0|0|0|0|0|0|0|0|0|0|0|0|0	3.86514	2.35271	0.82	0	0	na	na
PPP2R5E	HAT1	18|16	2|0|0|1|1|0|0|2|0|2|0	0|0|0|0|0|0|0|0|0|0|0|0|0|0|0|0|0|0|0|0|0|0|0|0|0|0|0|0|0|0	20.8176	10.3427	1	0	0	na	na
PPP2R5E	LRRC1	6|6	0|0|0|0|6|0|0|0|0|0|0	0|0|0|0|0|0|0|0|0|0|0|0|0|0|0|0|0|0|0|0|0|0|0|0|0|0|0|0|0|0	7.87514	4.14465	0.9	0	0	na	na
PPP2R5E	PPP2R5A	2|5	0|0|0|0|0|0|0|0|0|0|0	0|0|0|0|0|0|0|0|0|0|0|0|0|0|0|0|0|0|0|0|0|0|0|0|0|0|0|0|0|0	7.61475	4.03442	0.97	0	0	na	na
PPP2R5E	PTRH2	1|5	0|0|0|0|0|0|0|0|0|0|0	0|0|0|0|0|0|0|0|0|0|0|0|0|0|0|0|0|0|0|0|0|0|0|0|0|0|0|0|0|0	6.51854	3.28027	0.85	0	0	na	na
PPP2R5E	RBBP4	5|9	0|0|0|2|0|2|0|2|0|2|0	0|0|0|1|1|0|0|0|0|0|0|0|0|0|0|0|0|0|0|0|0|0|0|0|0|0|0|0|0|0	7.53747	2.86529	0.93	0	0	na	na
PPP2R5E	RBBP7	8|9	0|0|0|0|0|0|0|0|0|0|0	0|0|0|0|0|0|0|0|0|0|0|0|0|0|0|0|0|0|0|0|0|0|0|0|0|0|0|0|0|0	17.7298	9.01896	1	0	0	na	na
