# Supplementary material for: PPM1G forms a PPP‐type phosphatase holoenzyme with B56δ that maintains adherens junction integrity
Source: EMBO Rep. 2019 Aug 21;20(10):e46965. doi: 10.15252/embr.201846965 (PMC6776900; doi:10.15252/embr.201846965)
Supplement: Supplementary file 4 — Table EV1 [file EMBR-20-e46965-s004.xlsx]

## Sheet: PPP regulatory list
Table EV1: List of PP2A regulatory subunits used in this study for purification and identification of associated proteins.
PP2A regulatory subunit	Uniprot ID	Alternate names
PPP2R2B	Q00005	PP2A subunit B isoform B55-beta, PP2A subunit B isoform PR55-beta, PP2A subunit B isoform R2-beta, PP2A subunit B isoform beta
PPP2R2D	Q66LE6	PP2A subunit B isoform B55-delta, PP2A subunit B isoform PR55-delta, PP2A subunit B isoform R2-delta, PP2A subunit B isoform delta
PPP2R3A	Q06190	PP2A subunit B isoform PR72/PR130, PP2A subunit B isoform R3 isoform, PP2A subunit B isoforms B''-PR72/PR130, PP2A subunit B isoforms B72/B130
PPP2R3B	Q9Y5P8	PP2A subunit B isoform PR48, Protein phosphatase 2A 48 kDa regulatory subunit
PPP2R5A	Q15172	PP2A B subunit isoform B'-alpha, PP2A B subunit isoform B56-alpha, PP2A B subunit isoform PR61-alpha, PR61alpha
PPP2R5B	Q15173	PP2A B subunit isoform B'-beta, PP2A B subunit isoform B56-beta, PP2A B subunit isoform PR61-beta, PP2A B subunit isoform R5-beta
PPP2R5C	Q13362	PP2A B subunit isoform B'-gamma, PP2A B subunit isoform B56-gamma, PP2A B subunit isoform PR61-gamma, PP2A B subunit isoform R5-gamma
PPP2R5D	Q14738	PP2A B subunit isoform B'-delta, PP2A B subunit isoform B56-delta, PP2A B subunit isoform PR61-delta, PP2A B subunit isoform R5-delta
PPP2R5E	Q16537	PP2A B subunit isoform B'-epsilon, PP2A B subunit isoform B56-epsilon, PP2A B subunit isoform PR61-epsilon, PP2A B subunit isoform R5-epsilon
