# Supplementary material for: PPM1G forms a PPP‐type phosphatase holoenzyme with B56δ that maintains adherens junction integrity
Source: EMBO Rep. 2019 Aug 21;20(10):e46965. doi: 10.15252/embr.201846965 (PMC6776900; doi:10.15252/embr.201846965)
Supplement: Supplementary file 5 — Table EV2 [file EMBR-20-e46965-s005.xlsx]

## Sheet: PRIMER SEQ
Table EV2: List of primers used for cloning various constructs and sequence information of shRNAs used in this study.
GENE		PRIMER SEQ			MHS5002 CDNA LIBRARY ID
PPM1G FL	For	GGGGACAAGTTTGTACAAAAAAGCAGGCTTCATGGGTGCCTACCTCTCCCAG			3505271
	Rev	GGGGACCACTTTGTACAAGAAAGCTGGGTGCTAGTCTCGCTTGGCCTTCTT
PPM1G D496A	For	GATGGTACAGGGTGTGCCAACATGACCTGCATC
	Rev	GATGCAGGTCATGTTGGCACACCCTGTACCATC
PPMIG D1	For	GGGGACAAGTTTGTACAAAAAAGCAGGCTTCATGGGTGCCTACCTCTCCCAG
	Rev	GGGGACCACTTTGTACAAGAAAGCTGGGTGCTAAGTGGTCAATTTGGCGTC
PPMIG D2	For	GGGGACAAGTTTGTACAAAAAAGCAGGCTTCATGGAAGGCAAAGAGGAGCCT
	Rev	GGGGACCACTTTGTACAAGAAAGCTGGGTGCTAGTCTCGCTTGGCCTTCTT
PPMIG D3	For	GGGGACAAGTTTGTACAAAAAAGCAGGCTTCATGGGTGCCTACCTCTCCCAG
	Rev	GGGGACCACTTTGTACAAGAAAGCTGGGTGCTACCCTGGCACCATCATCTCTTCTTCTTC
PPMIG D4	For	GGGGACAAGTTTGTACAAAAAAGCAGGCTTCATGGAAGAAGTCATTAAAGAGCTGGCACAG
	Rev	GGGGACCACTTTGTACAAGAAAGCTGGGTGCTAGTCTCGCTTGGCCTTCTT
PPMIG D5	For	ATTGACGCCAAATTGACCACTATGGAAGGCAAAGAGGAGCCT
	Rev	AGGCTCCTCTTTGCCTTCCATAGTGGTCAATTTGGCGTCAAT
PPMIG D6	For	GGGGACAAGTTTGTACAAAAAAGCAGGCTTCATGGAAGAAGTCATTAAAGAGCTGGCACAG
	Rev	GGGGACCACTTTGTACAAGAAAGCTGGGTGCTACCCTGGCACCATCATCTCTTCTTCTTC
PPM1G D133V	For	GAAAAAGTAGCTGTGGAAGATGATGTG
	Rev	CACATCATCTTCCACAGCTACTTTTTC
PPM1G D135N	For	GTAGCTGATGAAAACGATGTGGACAATG
	Rev	CATTGTCCACATCGTTTTCATCAGCTAC
PPM1G S173C	For	CCCACAGCAAATGTGGAGGTGGGAC
	Rev	GTCCCACCTCCACATTTGCTGTGGG
PPM1G G188W	For	CAGGGCCTCAATTGGGAGGCAGGAC
	Rev	GTCCTGCCTCCCAATTGAGGCCCTG
PPM1G A237D	For	CACTGGTGAGGACGGGCCTTCCTGC
	Rev	GCAGGAAGGCCCGTCCTCACCAGTG
PPM1G S240F	For	GAGGCTGGGCCTTTCTGCTCTTCAGC
	Rev	GCTGAAGAGCAGAAAGGCCCAGCCTC
PPM1G A252S	For	GACAAGCTGCCTCGAGTTAGCAAGTCCAAGTTCTTTGAG
	Rev	CTCAAAGAACTTGGACTTGCTAACTCGAGGCAGCTTGTC
PPM1G E258Q	For	CTAAGTCCAAGTTCTTTCAGGACAGTGAGGATGAG
	Rev	CTCATCCTCACTGTCCTGAAAGAACTTGGACTTAG
PPM1G ΔNLS	For	GGGGACAAGTTTGTACAAAAAAGCAGGCTTCATGGGTGCCTACCTCTCCCAGCCC
	Rev	GGGGACCACTTTGTACAAGAAAGCTGGGTT CTA GTCGCTGTTGCCATTTTCTTCAGCC
α-Catenin FL	For	GGGGACAAGTTTGTACAAAAAAGCAGGCTTC ATGACTGCTGTCCATGCAGGCAACATAAACTTC					Addgene plasmid # 24194
	Rev	GGGGACCACTTTGTACAAGAAAGCTGGGTT TTAGATGCTGTCCATAGCTTTGAAAC
α-Catenin S641A	For	CTGAGGAGTTGGATGACGCCGACTTTGAGACAGAAG
	Rev	CTTCTGTCTCAAAGTCGGCGTCATCCAACTCCTCAG
α-Catenin S641D	For	CTGAGGAGTTGGATGACGACGACTTTGAGACAGAAG
	Rev	CTTCTGTCTCAAAGTCGTCGTCATCCAACTCCTCAG
B56δ FL	For	GGGGACAAGTTTGTACAAAAAAGCAGGCTTCATGCCCTATAAACTGAAAAAGGAGAAGG			LIFESEQ2641817
	Rev	GGGGACCACTTTGTACAAGAAAGCTGGGTT TCAGAGAGCCTCCTGGCTGGCAG
B56δ D1	For	GGGGACAAGTTTGTACAAAAAAGCAGGCTTCATGCCCTATAAACTGAAAAAGGAGAAGG
	Rev	GGGGACCACTTTGTACAAGAAAGCTGGGTT CTATTCTGCAGCTCCCGATTCTTGC
B56δ D2	For	GGGGACAAGTTTGTACAAAAAAGCAGGCTTCATGCCCTATAAACTGAAAAAGGAGAAGG
	Rev	GGGGACCACTTTGTACAAGAAAGCTGGGTT CTAGGCCAGCTCCTCGATTTTTTGCCAC
B56δ D3	For	GGGGACAAGTTTGTACAAAAAAGCAGGCTTC CTTCCTGCCCTGAAAGATTCGCC
	Rev	GGGGACCACTTTGTACAAGAAAGCTGGGTT CTAGGCCAGCTCCTCGATTTTTTGCCAC
B56δ D4	For	GGGGACAAGTTTGTACAAAAAAGCAGGCTTC CTTCCTGCCCTGAAAGATTCGCC
	Rev	GGGGACCACTTTGTACAAGAAAGCTGGGTT TCAGAGAGCCTCCTGGCTGGCAG
B56δ D5	For	GGGGACAAGTTTGTACAAAAAAGCAGGCTTC CGGCTTAATCCCCAGTATCCCATG
	Rev	GGGGACCACTTTGTACAAGAAAGCTGGGTT TCAGAGAGCCTCCTGGCTGGCAG
B56δ Δ91-102	For	GGAGCGACGGCAAAGCTCCTCCCTTCCTGCCCTGAAAGATTCGC
	Rev	GCGAATCTTTCAGGGCAGGAAGGGAGGAGCTTTGCCGTCGCTCC
B56δ L183A	For	GAACCTCTTCCGGACGGCCCCACCTTCATCGAATC
	Rev	GATTCGATGAAGGTGGGGCCGTCCGGAAGAGGTTC
B56δ P185A	For	CGGACGCTGCCAGCTTCATCGAATC
	Rev	GATTCGATGAAGCTGGCAGCGTCCG
B56δ R278A	For	CCGGGCTTATATCCGTGCCCAGATCAACCACATC
	Rev	GATGTGGTTGATCTGGGCACGGATATAAGCCCGG
B56δ H282A	For	CGTAGGCAGATCAACGCCATCTTCTACAGGTTC
	Rev	GAACCTGTAGAAGATGGCGTTGATCTGCCTACG
B56δ Y285A	For	GATCAACCACATCTTCGCCAGGTTCATCTACGAG
	Rev	CTCGTAGATGAACCTGGCGAAGATGTGGTTGATC
B56δ Y289A	For	CTACAGGTTCATCGCCGAGACGGAGCATC
	Rev	GATGCTCCGTCTCGGCGATGAACCTGTAG
B56δ E290A	For	CAGGTTCATCTACGCCACGGAGCATCACAAC
	Rev	GTTGTGATGCTCCGTGGCGTAGATGAACCTG
B56δ Δ20	For	GGGGACAAGTTTGTACAAAAAAGCAGGCTTCCCTAGCAGCTCGGGCAAGGATGGTG
	Rev	GGGGACCACTTTGTACAAGAAAGCTGGGTT TCAGAGAGCCTCCTGGCTGGCAG
B56δ Δ40	For	GGGGACAAGTTTGTACAAAAAAGCAGGCTTCCAGCCCCAGCCCCAGCCCCAAGCCC
	Rev	GGGGACCACTTTGTACAAGAAAGCTGGGTT TCAGAGAGCCTCCTGGCTGGCAG
B56δ Δ60	For	GGGGACAAGTTTGTACAAAAAAGCAGGCTTCAATAGCACGCCGCCCCCCACGCAGCTC
	Rev	GGGGACCACTTTGTACAAGAAAGCTGGGTT TCAGAGAGCCTCCTGGCTGGCAG
B56δ Δ80	For	GGGGACAAGTTTGTACAAAAAAGCAGGCTTCGTCAAGAAGGAGCGACGGCAAAGCTCC
	Rev	GGGGACCACTTTGTACAAGAAAGCTGGGTT TCAGAGAGCCTCCTGGCTGGCAG
B56δ Δ140	For	GGGGACAAGTTTGTACAAAAAAGCAGGCTTCTTCAAGGAGGTGAAGCGGGCAGGACTC
	Rev	GGGGACCACTTTGTACAAGAAAGCTGGGTT TCAGAGAGCCTCCTGGCTGGCAG
B56α	For	GGGGACAAGTTTGTACAAAAAAGCAGGCTTCATGTCGTCG TCGTCGCCGC CGGCGGGGGC TGCCAG			4815091
	Rev	GGGGACCACTTTGTACAAGAAAGCTGGGTTCAACATGC ACAGTATTCT CAGCAATACA AGTGCCGAATAA
B56β	For	GGGGACAAGTTTGTACAAAAAAGCAGGCTTCATGGAGACGAAGCTGCCCCCTGCAAGCACCCCCACTAG			5294756
	Rev	GGGGACCACTTTGTACAAGAAAGCTGGGTTCTAGCTCTGACCCCCACTGGCGGCCACC
B56γ	For	GGGGACAAGTTTGTACAAAAAAGCAGGCTTCATGTTGACATGTAATAAAGCGGGCAG			4855950
	Rev	GGGGACCACTTTGTACAAGAAAGCTGGGTTTAGCGGCCGTCCTGGGAGGCCAGCTCATC
B56ε	For	GGGGACAAGTTTGTACAAAAAAGCAGGCTTCATGTCCTCAGCACCAACTACTCCTCCATCAG			5267163
	Rev	GGGGACCACTTTGTACAAGAAAGCTGGGTTTTAAGTTGGAATTATTCCATCACGTCTAAGAC
GENE NAME	VectorName	Target sequence	VectorType	VendorCloneID
PPM1G shRNAs	pLKO.1	CCAGAGGATGAAGTAGAACTA	Lentiviral	TRCN0000001214
	pLKO.1	GCTTCGGTTATTGTCATCCAT	Lentiviral	TRCN0000001215
	pLKO.1	GAAGAGGCTACCATGACTATT	Lentiviral	TRCN0000001216
B56δ shRNAs	pLKO.1	TGCACTCTACAGGAACTCCAA	Lentiviral	TRCN0000002553
	pLKO.1	GTGGACAATAACTGATGAATA	Lentiviral	TRCN0000002555
Beta-catenin shRNAs	pLKO.1	GCTTGGAATGAGACTGCTGAT	Lentiviral
	pLKO.1	GGGAGTGGTTTAGGCTATTTG	Lentiviral
Alpha-catenin shRNAs	pGIPZ	AATTTGTAGACATCTGCCA	Lentiviral
	pGIPZ	TGCTTGTTCAACAGATGCA	Lentiviral
